# Supplementary material for: Spherical arena reveals optokinetic response tuning to stimulus location, size, and frequency across entire visual field of larval zebrafish
Source: eLife. 2021 Jun 8;10:e63355. doi: 10.7554/eLife.63355 (PMC8233042; doi:10.7554/eLife.63355)
Supplement: Figure 1—source data 1. [file elife-63355-fig1-data1.zip]

Archive with 37 entries (30 files):
- SCAD files of the Sphere/
- SCAD files of the Sphere/Side one/
- SCAD files of the Sphere/Side one/Backbone/
- SCAD files of the Sphere/Side one/Backbone/1_Big side.scad
- SCAD files of the Sphere/Side one/Backbone/1_Small side.scad
- SCAD files of the Sphere/Side one/Bows/
- SCAD files of the Sphere/Side one/Bows/1_Bows_All.scad
- SCAD files of the Sphere/Side one/Bows/1_Bows_neg_1.scad
- SCAD files of the Sphere/Side one/Bows/1_Bows_neg_2.scad
- SCAD files of the Sphere/Side one/Bows/1_Bows_neg_3.scad
- SCAD files of the Sphere/Side one/Bows/1_Bows_neg_4.scad
- SCAD files of the Sphere/Side one/Bows/1_Bows_neg_5.scad
- SCAD files of the Sphere/Side one/Bows/1_Bows_neg_6.scad
- SCAD files of the Sphere/Side one/Bows/1_Bows_pos_1.scad
- SCAD files of the Sphere/Side one/Bows/1_Bows_pos_2.scad
- SCAD files of the Sphere/Side one/Bows/1_Bows_pos_3.scad
- SCAD files of the Sphere/Side one/Bows/1_Bows_pos_4.scad
- SCAD files of the Sphere/Side one/Bows/1_Bows_pos_5.scad
- SCAD files of the Sphere/Side one/Bows/1_Bows_pos_6.scad
- SCAD files of the Sphere/Side two/
- SCAD files of the Sphere/Side two/Backbone/
- SCAD files of the Sphere/Side two/Backbone/2_Big side.scad
- SCAD files of the Sphere/Side two/Backbone/2_Small side.scad
- SCAD files of the Sphere/Side two/Bows/
- SCAD files of the Sphere/Side two/Bows/2_Bows_All.scad
- SCAD files of the Sphere/Side two/Bows/2_Bows_neg_1.scad
- SCAD files of the Sphere/Side two/Bows/2_Bows_neg_2.scad
- SCAD files of the Sphere/Side two/Bows/2_Bows_neg_3.scad
- SCAD files of the Sphere/Side two/Bows/2_Bows_neg_4.scad
- SCAD files of the Sphere/Side two/Bows/2_Bows_neg_5.scad
- SCAD files of the Sphere/Side two/Bows/2_Bows_neg_6.scad
- SCAD files of the Sphere/Side two/Bows/2_Bows_pos_1.scad
- SCAD files of the Sphere/Side two/Bows/2_Bows_pos_2.scad
- SCAD files of the Sphere/Side two/Bows/2_Bows_pos_3.scad
- SCAD files of the Sphere/Side two/Bows/2_Bows_pos_4.scad
- SCAD files of the Sphere/Side two/Bows/2_Bows_pos_5.scad
- SCAD files of the Sphere/Side two/Bows/2_Bows_pos_6.scad
