# Supplementary material for: Spherical arena reveals optokinetic response tuning to stimulus location, size, and frequency across entire visual field of larval zebrafish
Source: eLife. 2021 Jun 8;10:e63355. doi: 10.7554/eLife.63355 (PMC8233042; doi:10.7554/eLife.63355)
Supplement: Figure 1—source data 1. [file elife-63355-fig1-data1.zip › SCAD files of the Sphere/Side one/Backbone/1_Small side.scad]

 backbone(Thickness_of_thin = 6, size_of_circle = 101.1079, Size_of_Thick = -75);
 
 Theta = 11.35;
 module backbone(Thickness_of_thin, size_of_circle, Size_of_Thick){mirror([1,0,0])
     rotate([90,0,90]){
         
     difference(){
     difference(){
     difference(){
     difference(){  
     difference(){    
     difference(){
     difference(){
     difference(){
     difference(){
         difference(){
        difference(){  
   difference(){  
 difference(){
  difference(){    
 difference()
 {
  rotate_extrude($fn=1000)
   translate([size_of_circle, 0, 0]) //x:Radius
   square([20,20]); //Size of circle (backbone)

  rotate([180,0,0]){
       translate([-10,-130,(-30-Thickness_of_thin)])
   cube([100+size_of_circle,200+size_of_circle,30]);
 }
 translate([-22 ,-140,6])
   rotate([0,0,11.4*5]){      
   cube([45,40,40]);
 }
 
   rotate([180,0,-20]){
   translate([-180,-293,(-30-Thickness_of_thin)])
   cube([100+size_of_circle,200+size_of_circle,30]);
 }
 
    rotate([180,0,0]){
   translate([-180,-160,-25])
   cube([100+size_of_circle,200+size_of_circle,30]);
 }
 
 
 }

translate([0,0,10]) 
rotate([0,90,0]){
 difference(){
rotate([90,0,90]){
rotate_extrude($fn=1000)
   translate([99, 0, 0]) //x:Radius
   square([15,10.5]); //Size of circle (backbone)
}


  rotate([90,0,90]){
       translate([-10,-150,-2])
   cube([100+size_of_circle,200+size_of_circle,30]);
 }

 
   rotate([180,90,0]){
   translate([-150,-170,-28])
   cube([100+size_of_circle,200+size_of_circle,30]);
 }
}
}
 
 
 
 }
 translate([-60/2,400/2,-30/2]) //size of the hole
 rotate([90,0,0]){ 
 cube([60,25,400],centre=true);
 }
 }
 
 
 
 //////////////////////////////////////////////////////
 //Holes
 
 
     
 }
  }

  

  }

  

 }

/////////////////////////////////////////////////////////
 //Indents on left side (1.)
 
    rotate([0,90,0]){
    translate([-25.1,10,-111.8])
    cube([21, 6, 8.5], centre = true); 
    }

    rotate([0,90,0]){
    translate([-21,-15.5,-111.5])
    cube([4, 6, 8.5], centre = true); 
    }
 

}

/////////////////////////////////////////////////////////
 //Indents on left side (2.)


    rotate([0,90,-2*Theta]){
    translate([-11,-10.2,-113.5])
    cube([8.5, 6, 8.5], centre = true); 
    }
    
    rotate([0,90,2*Theta]){
    translate([-21,3.7,-112])
    cube([4, 6, 8.5], centre = true); 
    }

}

/////////////////////////////////////////////////////////
 //Indents on left side (3.)

    rotate([0,180,0]){
    rotate([270,0,Theta*3]){
    translate([105,2.5,-8])
            
    cube([8.5, 6, 6], centre = true);
        }
    }

    rotate([0,0,180]){
    rotate([270,0,Theta*3]){
    translate([103.5,-21,-7.3])
            
    cube([8.5, 4, 6], centre = true);
        }
    }
        
    }


/////////////////////////////////////////////////////////
 //Indents on left side (4.)
    rotate([0,180,0]){
    rotate([270,0,Theta*4]){
            translate([105.5,2.5,-6])
            
    cube([8.5, 6, 6], centre = true);
        }
    }
    
        rotate([0,0,180]){
    rotate([270,0,Theta*4]){
            translate([103.5,-21,-4.5])
            
    cube([8.5, 4, 6], centre = true);
        }
    }
}    
    

/////////////////////////////////////////////////////////
 //Indents on left side (5.)

    rotate([0,180,0]){
    rotate([270,0,Theta*5]){
            translate([105.5,2.5,-4])
            
    cube([8.5, 6, 6], centre = true);
        }
    }
    
    
    rotate([0,0,180]){    
    rotate([270,0,Theta*5]){
            translate([103.5,-21,-1.7])
            
    cube([8.5, 4, 6.8], centre = true);
        }
    }
       
       
        
    } 


/////////////////////////////////////////////////////////
 //Indents on left side (6.)
    
    
    rotate([0,180,0]){    
    rotate([270,0,Theta*6]){
            translate([105.5,2.6,-1.7])
            
    cube([8.5, 6, 6], centre = true);
        }
    }


    rotate([0,0,180]){   
    rotate([270,0,Theta*6]){
            translate([105.5,-8.3,-1.7])
            
    cube([8.5, 6, 6], centre = true);
        }
    }

}


}

/////////////////////////////////////////////////////////

//////////////////////////////////////////////
//First indents for right side

    rotate([0,90,0]){
    translate([-6,9.7,104.5])
    cube([4, 6, 8.5], centre = true); 
    }

    rotate([0,90,0]){
    translate([-6,-15.8,104.5])
    cube([4, 6, 8.5], centre = true); 
    }


//////////////////////////////////////////////

//Second indents for right side

        rotate([0,0,11.68*2]){
            translate([104.8,-11.5,3.1])
            
    cube([8.5, 6, 6], centre = true);
        }
    
    rotate([180,0,0]){    
    rotate([0,0,11.68*2]){
            translate([104.8,-11.8,-8])
            
    cube([8.5, 6, 6], centre = true);
        }
    }


/////////////////////////////////////////////
        
//Third indents for right side


        
     rotate([270,0,Theta*3]){
       translate([105.5,-8.3,-8])        
       cube([8.5, 6, 6], centre = true);
        }
        
    rotate([180,0,0]){ 
    rotate([270,0,Theta*3]){
       translate([105.5,2.5,-8.4])        
       cube([8.5, 6, 6], centre = true);
        }
    }


        
/////////////////////////////////////////////

// Fourth indents for right side 
        
    rotate([270,0,Theta*4]){
        translate([105,-8.3,-6])
        cube([8.5, 6, 6], centre = true);
        }   
    
    rotate([180,0,0]){      
    rotate([270,0,Theta*4]){
        translate([105.5,2.5,-6])
        cube([8.5, 6, 6], centre = true);
        }
    }   
       
        

//////////////////////////////////////////////
        
// Fifth ident for right side
        
        
    rotate([270,0,Theta*5]){
        translate([105.5,-8.3,-4])
        cube([8.5, 6, 6], centre = true);
        }  


    rotate([180,0,0]){     
    rotate([270,0,Theta*5]){
        translate([105.5,2.5,-4])
        cube([8.5, 6, 6], centre = true);
        } 
    }

//////////////////////////////////////////////
        
// Sixth ident for right side
        
        
    rotate([270,0,Theta*6]){
        translate([105.5,-8.3,-1.6])
        cube([8.5, 6, 6], centre = true);
        }
        
    rotate([180,0,0]){  
    rotate([270,0,Theta*6]){
        translate([105.5,2.5,-1.7])
        cube([8.5, 6, 6], centre = true);
        }
    }

      

}
 }
 
 }
///////////////////////////////////////////////
//Addition to the side  
 
mirror([1,0,0])
translate([5,0,0])
rotate([0,0,90]){
difference(){
rotate([0,0,270]){    
union(){
difference(){
translate([-5,0,0])
    difference(){
rotate([90,0,90]){
rotate_extrude($fn=1000)
   translate([121, 0, 0]) //x:Radius
   square([9,6]); //Size of circle (backbone)
}
translate([-20,100,-150])
rotate([90,0,0]){
cube([100,300,300]);
    
translate([-20,140,-150])
rotate([90,0,0]){
cube([100,300,300]);
    
translate([-20,160,-345])
rotate([90,0,0]){
cube([100,300,300]);
}
}
}
}
}
  
translate([-5,148,5])
rotate([90,0,0]){
cube([26,17,22]);
}
}
}
      rotate([0,180,180]){
     translate([144,15.5,0])
 cylinder(h=60, r1=2, r2=2, center=true, $fn = 200);
          
translate([112,4,-24])    
cube([22,20,22]);
  }
  }
  }
