# Supplementary material for: Spherical arena reveals optokinetic response tuning to stimulus location, size, and frequency across entire visual field of larval zebrafish
Source: eLife. 2021 Jun 8;10:e63355. doi: 10.7554/eLife.63355 (PMC8233042; doi:10.7554/eLife.63355)
Supplement: Figure 1—source data 1. [file elife-63355-fig1-data1.zip › SCAD files of the Sphere/Side one/Bows/1_Bows_All.scad]

////////////////////////////////////////////////////////

//Important values
 
Theta = 11.35;
Value_for_triangle = 0.59;
 
Radi = [
106.158178170027,
101.366500795993,
91.7803153050163,
77.8530362254272,
60.2434063575561,
39.7843390670110];
 
Positions = [
10.5512308109689,
33.2523650344061,
54.3807041745259,
72.9369043385297,
88.0432805752028,
98.9853202702634];
 
triangle_points =[[0,0],[6,-Value_for_triangle],[6,3+Value_for_triangle], [0,3]]; //triang_size: controls the size of whole object and is corrected for steepness (size doesn't influence angle, triang_y: controls the angle
    triangle_paths =[[0,1,2,3]];
 

 


////////////////////////////////////////////////////////

//First-Bow positive

 
     mirror([0,0,0])
 translate([0,0,0]){
 difference(){
            union(){
            union(){  
     
     difference(){   
    rotate_extrude($fn=200)
                    translate([Radi[0],Positions[0],0])
     rotate([0,0,Theta/2]){
        polygon(triangle_points,triangle_paths,10);
        }
        
                    translate([-200,-200,-200])
    cube([200, 400,400], centre = true); 
    }


            rotate([0,0,0]){
            translate([0,-111.3,10.5])
    cube([20, 7.5, 4.8], centre = true); 
        }

}
        rotate([0,0,0]){
            translate([0,105,10.3])
    cube([6, 7.5, 4.8], centre = true);
        }

}

    translate([0,100,5])
    cube([3, 20, 15], centre = true);


    translate([6,-126.3,5])
    cube([20, 15, 15], centre = true);

    translate([0,-115,5])
    cube([7, 15, 15], centre = true); 

}
}
 
 
//////////////////////////////////////////////////////// 
////////////////////////////////////////////////////////
 
//Second Bow - positive

     mirror([0,0,0])
translate([0,0,0])     
difference(){
            union(){
            union(){  
 difference(){   
    rotate_extrude($fn=200)
                    translate([Radi[1],Positions[1],0])
     rotate([0,0,(Theta/2)+Theta]){
        polygon(triangle_points,triangle_paths,10);
        }
        
                    translate([-200,-200,-200])
    cube([200, 400,400], centre = true); 
    }
    
    
            rotate([-Theta*2,0,0]){
            translate([0,-113,-9.7])
    cube([6, 7.5, 4.8], centre = true); 
        }

}
        rotate([Theta*2,0,0]){
            translate([0,105.5,-9.8])
    cube([6, 7.5, 4.8], centre = true);
        }

}

    translate([0,95,28])
    cube([3, 20, 15], centre = true);


    translate([0,-110,30])
    cube([3, 15, 15], centre = true); 

}
 
 
 
////////////////////////////////////////////////////////
////////////////////////////////////////////////////////
 
 
 //Third Bow - Positive

     mirror([0,0,0])
translate([0,0,0])    
difference(){
            union(){
            union(){  
 difference(){   
    rotate_extrude($fn=200)
                    translate([Radi[2],Positions[2],0])
     rotate([0,0,(Theta/2)+Theta*2]){
        polygon(triangle_points,triangle_paths,10);
        }
        
                    translate([-200,-200,-200])
    cube([200, 400,400], centre = true); 
    }
    
    
            rotate([-Theta*3,0,0]){
            translate([0,-113,-7.5])
    cube([6, 7.5, 4.8], centre = true); 
        }

}
        rotate([Theta*3,0,0]){
            translate([0,106,-7.5])
    cube([6, 7.5, 4.8], centre = true);
        }

}

    translate([0,85,50])
    cube([3, 20, 15], centre = true);


    translate([0,-100,50])
    cube([3, 15, 15], centre = true); 

}
 
 
 
////////////////////////////////////////////////////////
////////////////////////////////////////////////////////
 
 
 //Fourth Bow - Positive

     mirror([0,0,0])
translate([0,0,0])    
difference(){
            union(){
            union(){  
 difference(){   
    rotate_extrude($fn=200)
                    translate([Radi[3],Positions[3],0])
     rotate([0,0,(Theta/2)+Theta*3]){
        polygon(triangle_points,triangle_paths,10);
        }
        
                    translate([-200,-200,-200])
    cube([200, 400,400], centre = true); 
    }
    
    
            rotate([-Theta*4,0,0]){
            translate([0,-113.5,-5.5])
    cube([6, 7.5, 4.8], centre = true); 
        }

}
        rotate([Theta*4,0,0]){
            translate([0,105.5,-5.5])
    cube([6, 7.5, 4.8], centre = true);
        }

}

    translate([0,70,70])
    cube([3, 20, 15], centre = true);


    translate([0,-85,70])
    cube([3, 15, 15], centre = true); 

}
 
 
////////////////////////////////////////////////////////
////////////////////////////////////////////////////////

// Fifth Bow - Positive
     mirror([0,0,0])
translate([0,0,0])    
difference(){
            union(){
            union(){  
 difference(){   
    rotate_extrude($fn=200)
                    translate([Radi[4],Positions[4],0])
     rotate([0,0,(Theta/2)+Theta*4]){
        polygon(triangle_points,triangle_paths,10);
        }
        
                    translate([-200,-200,-200])
    cube([200, 400,400], centre = true); 
    }
    
    
            rotate([-Theta*5,0,0]){
            translate([0,-113.5,-3.4])
    cube([6, 7.5, 4.8], centre = true); 
        }

}
        rotate([Theta*5,0,0]){
            translate([0,106,-3.3])
    cube([6, 7.5, 4.8], centre = true);
        }

}

    translate([0,50,85])
    cube([3, 20, 15], centre = true);


    translate([0,-68,85])
    cube([3, 15, 15], centre = true); 

}


////////////////////////////////////////////////////////
////////////////////////////////////////////////////////

//Sixth Bow - Positive

     mirror([0,0,0])
translate([0,0,0])    
difference(){
            union(){
            union(){  
 difference(){   
    rotate_extrude($fn=200)
                    translate([Radi[5],Positions[5],0])
     rotate([0,0,(Theta/2)+Theta*5]){
        polygon(triangle_points,triangle_paths,10);
        }
        
                    translate([-200,-200,-200])
    cube([200, 400,400], centre = true); 
    }
    
    
            rotate([-Theta*6,0,0]){
            translate([0,-113.5,-1])
    cube([6, 7.5, 4.8], centre = true); 
        }

}
        rotate([Theta*6,0,0]){
            translate([0,106,-1])
    cube([6, 7.5, 4.8], centre = true);
        }

}

    translate([0,30,95])
    cube([3, 20, 15], centre = true);


    translate([0,-45,95])
    cube([3, 15, 15], centre = true); 

}


////////////////////////////////////////////////////////
////////////////////////////////////////////////////////


//First-Bow negative

      mirror([0,0,0])
 rotate([180,0,0]){
 translate([0,0,0]){
 difference(){
            union(){
            union(){  
     
     difference(){   
    rotate_extrude($fn=200)
                    translate([Radi[0],Positions[0],0])
     rotate([0,0,Theta/2]){
        polygon(triangle_points,triangle_paths,10);
        }
        
                    translate([-200,-200,-200])
    cube([200, 400,400], centre = true); 
    }


            rotate([0,0,0]){
            translate([22.1-5,103.5,10])
    cube([3, 7.5, 4.8], centre = true); 
        }

}
        rotate([0,0,0]){
            translate([0,-112.5,10.4])
    cube([6, 7.5, 4.8], centre = true);
        }

}

    translate([0,-120,5])
    cube([3, 20, 15], centre = true);


    translate([6,115,0])
    cube([20, 15, 15], centre = true);

    translate([0,99,5])
    cube([22.1-5, 15, 15], centre = true); 

}
}
} 


////////////////////////////////////////////////////////
////////////////////////////////////////////////////////

//Second Bow - negative
     mirror([0,0,0])
rotate([180,0,0]){
translate([0,0,0])     
difference(){
            union(){
            union(){  
 difference(){   
    rotate_extrude($fn=200)
                    translate([Radi[1],Positions[1],0])
     rotate([0,0,(Theta/2)+Theta]){
        polygon(triangle_points,triangle_paths,10);
        }
        
                    translate([-200,-200,-200])
    cube([200, 400,400], centre = true); 
    }
    
    
            rotate([Theta*2,0,0]){
            translate([22.1-5,104,-9.2])
    cube([3, 7.5, 4.8], centre = true); 
        }

}
        rotate([-Theta*2,0,0]){
            translate([0,-113,-10])
    cube([6, 7.5, 4.8], centre = true);
        }

}

    translate([0,-110,28])
    cube([3, 20, 15], centre = true);


    translate([0,93,30])
    cube([22.1-5, 15, 15], centre = true); 

}
 
 
}


////////////////////////////////////////////////////////
////////////////////////////////////////////////////////

//Third Bow - negative
     mirror([0,0,0])
rotate([180,0,0]){
translate([0,0,0])    
difference(){
            union(){
            union(){  
 difference(){   
    rotate_extrude($fn=200)
                    translate([Radi[2],Positions[2],0])
     rotate([0,0,(Theta/2)+Theta*2]){
        polygon(triangle_points,triangle_paths,10);
        }
        
                    translate([-200,-200,-200])
    cube([200, 400,400], centre = true); 
    }
    
    
            rotate([-Theta*3,0,0]){
            translate([0,-113.5,-7.8])
    cube([6, 7.5, 4.8], centre = true); 
        }

}
        rotate([Theta*3,0,0]){
            translate([22.1-5,104,-6.7])
    cube([3, 7.5, 4.8], centre = true);
        }

}

    translate([0,80,50])
    cube([22.1-5, 20, 15], centre = true);


    translate([0,-100,50])
    cube([3, 15, 15], centre = true); 

}


}

////////////////////////////////////////////////////////
////////////////////////////////////////////////////////
 

//Fourth Bow - negative
     mirror([0,0,0])
rotate([180,0,0]){
translate([0,0,0])    
difference(){
            union(){
            union(){  
 difference(){   
    rotate_extrude($fn=200)
                    translate([Radi[3],Positions[3],0])
     rotate([0,0,(Theta/2)+Theta*3]){
        polygon(triangle_points,triangle_paths,10);
        }
        
                    translate([-200,-200,-200])
    cube([200, 400,400], centre = true); 
    }
    
    
            rotate([-Theta*4,0,0]){
            translate([0,-113.5,-5.5])
    cube([6, 7.5, 4.8], centre = true); 
        }

}
        rotate([Theta*4,0,0]){
            translate([22.1-5,104,-4])
    cube([3, 7.5, 4.8], centre = true);
        }

}

    translate([0,65,70])
    cube([22.1-5, 20, 15], centre = true);


    translate([0,-85,70])
    cube([3, 15, 15], centre = true); 

}


}


////////////////////////////////////////////////////////
////////////////////////////////////////////////////////

// Fifth Bow - negative
     mirror([0,0,0])
rotate([180,0,0]){
translate([0,0,0])    
difference(){
            union(){
            union(){  
 difference(){   
    rotate_extrude($fn=200)
                    translate([Radi[4],Positions[4],0])
     rotate([0,0,(Theta/2)+Theta*4]){
        polygon(triangle_points,triangle_paths,10);
        }
        
                    translate([-200,-200,-200])
    cube([200, 400,400], centre = true); 
    }
    
    
            rotate([-Theta*5,0,0]){
            translate([0,-113.5,-3.5])
    cube([6, 7.5, 4.8], centre = true); 
        }

}
        rotate([Theta*5,0,0]){
            translate([22.1-5,104,-1.3])
    cube([3, 7.5, 6], centre = true);
        }

}

    translate([0,45,85])
    cube([22.1-5, 20, 15], centre = true);


    translate([0,-65,85])
    cube([3, 15, 15], centre = true); 

}


}


////////////////////////////////////////////////////////
////////////////////////////////////////////////////////

//Sixth Bow - negative
     mirror([0,0,0])
rotate([180,0,0]){
translate([0,0,0])    
difference(){
            union(){
            union(){  
 difference(){   
    rotate_extrude($fn=200)
                    translate([Radi[5],Positions[5],0])
     rotate([0,0,(Theta/2)+Theta*5]){
        polygon(triangle_points,triangle_paths,10);
        }
        
                    translate([-200,-200,-200])
    cube([200, 400,400], centre = true); 
    }
    
    
            rotate([-11.68*6,0,0]){
            translate([00,-113.5,-5])
    cube([6, 7.5, 4.8], centre = true); 
        }

}
        rotate([Theta*6,0,0]){
            translate([0,106,-1.2])
    cube([6, 7.5, 4.8], centre = true);
        }

}

    translate([0,30,92])
    cube([3, 20, 15], centre = true);


    translate([0,-45,95])
    cube([3, 15, 15], centre = true); 

}

}


////////////////////////////////////////////////////////
////////////////////////////////////////////////////////
