# Supplementary material for: Spherical arena reveals optokinetic response tuning to stimulus location, size, and frequency across entire visual field of larval zebrafish
Source: eLife. 2021 Jun 8;10:e63355. doi: 10.7554/eLife.63355 (PMC8233042; doi:10.7554/eLife.63355)
Supplement: Figure 1—source data 1. [file elife-63355-fig1-data1.zip › SCAD files of the Sphere/Side two/Bows/2_Bows_pos_5.scad]

//Important values
 
Theta = 11.35;
Value_for_triangle = 0.59;
 
Radi = [
106.158178170027,
101.366500795993,
91.7803153050163,
77.8530362254272,
60.2434063575561,
39.7843390670110];
 
Positions = [
10.5512308109689,
33.2523650344061,
54.3807041745259,
72.9369043385297,
88.0432805752028,
98.9853202702634];
 
triangle_points =[[0,0],[6,-Value_for_triangle],[6,3+Value_for_triangle], [0,3]]; //triang_size: controls the size of whole object and is corrected for steepness (size doesn't influence angle, triang_y: controls the angle
    triangle_paths =[[0,1,2,3]];
    
    
    
// Fifth Bow - Positive
     mirror([1,0,0])
translate([0,0,0])    
difference(){
            union(){
            union(){  
 difference(){   
    rotate_extrude($fn=200)
                    translate([Radi[4],Positions[4],0])
     rotate([0,0,(Theta/2)+Theta*4]){
        polygon(triangle_points,triangle_paths,10);
        }
        
                    translate([-200,-200,-200])
    cube([200, 400,400], centre = true); 
    }
    
    
            rotate([-Theta*5,0,0]){
            translate([0,-113.5,-3.4])
    cube([6, 7.5, 4.8], centre = true); 
        }

}
        rotate([Theta*5,0,0]){
            translate([0,106,-3.3])
    cube([6, 7.5, 4.8], centre = true);
        }

}

    translate([0,50,85])
    cube([3, 20, 15], centre = true);


    translate([0,-68,85])
    cube([3, 15, 15], centre = true); 

}
