# Supplementary material for: Spherical arena reveals optokinetic response tuning to stimulus location, size, and frequency across entire visual field of larval zebrafish
Source: eLife. 2021 Jun 8;10:e63355. doi: 10.7554/eLife.63355 (PMC8233042; doi:10.7554/eLife.63355)
Supplement: Source code 1. — (A) Code to design visual stimuli, convert them to geographic coordinates, and map them onto the actual position of individual LEDs. (B) Code to numerically identify a distribution of nearly equidistant stimulus centres that is symmetric between the left and right, upper and lower, as well as front and rear hemispheres. (C) Code to read raw eye traces, identify individual stimulus phases, detect and remove saccades, compute piece-wise fits to cropped and pre-processed raw data, and return OKR gains. (D) Code to recreate the results figures from data, especially Figure 3, Figure 5, Figure 6. (E) Code to assess the significance of differences between the best fits to data for fish embedded upright or upside-down. This last set of code requires access to the raw data repository. [file elife-63355-code1.zip › SuppCode1B/coverSphere2019.m]

function [position,lasttrial,laststrength] = coverSphere(varargin)
% FuNElemtion to distribute points on the 2D surface of a 3D sphere (only!).
% Optionally, the positions on opposite hemispheres can be coupled for
% mirror symmetry. Currently implemented for left/right hemispheres only.
%
% Written by Florian Alexander Dehmelt, Tuebingen University Hospital.
% Based on an earlier function by FAD, coversphereshell.m.
% This is version 20171008a.
  
  p = inputParser;
  
  realnumber = @(x) isnumeric(x) && isscalar(x) && isreal(x);
	positiverealnumber = @(x) realnumber(x) && (x>0);
  positiveinteger = @(x) (x==round(x)) && (x>0);
  validsymmetry = @(x) strcmp(x,'none')      || ...
                       strcmp(x,'mirror x')  || ...
                       strcmp(x,'mirror y')  || ...
                       strcmp(x,'mirror z')  || ...
                       strcmp(x,'mirror xy') || ...
                       strcmp(x,'mirror yz') || ...
                       strcmp(x,'mirror xz') || ...
                       strcmp(x,'point xyz') || ...
                       strcmp(x,'point xy')  || ...
                       strcmp(x,'special');

  default.quantity = 36;
  addOptional(p,'quantity',default.quantity,positiveinteger);

  default.strength = 1e-2;
  addOptional(p,'strength',default.strength,positiverealnumber);
  
  default.symmetry = 'none';
  addOptional(p,'symmetry',default.symmetry,validsymmetry);

  parse(p,varargin{:});  
  strength = p.Results.strength;
  NElemrange  = p.Results.quantity;
  symmetry = p.Results.symmetry;


  tic
    
  position = cell(numel(NElemrange),1);   % input weights chosen
  lasttrial    = NaN(numel(NElemrange),1);   % no. of trials needed
  laststrength = NaN(numel(NElemrange),1);   % repulsion strength needed
  
  disp(' ')
  
  for k = 1:numel(NElemrange)

    disp(['Now computing set ',num2str(k), ...
             ' of ',num2str(numel(NElemrange)),':'])

    ND = 3;
    NElem = NElemrange(k);

    NBelt = [];
    [weightsample,finalstep,pos,rep,NBelt] = ...
      surfaceRepulsion(NElem,ND,strength,symmetry);
    plotSurfaceEvolution(pos,rep,finalstep,symmetry,NBelt)

    % output all weights
    position{k} = weightsample;
    disp(['--- Done distributing ',num2str(NElem), ...
             ' points. Symmetry: ',symmetry,'. ---'])
    toc
    disp(' ')

  end
  
  disp('--- All done. ---')
  
end


function [finalpos,finalstep,pos,rep,NBelt] = surfaceRepulsion(NElem,ND,initialstrength,symmetry)

  NS = 1e5;
  
  pos = NaN(NElem,ND,NS);
%   pos(:,:,1) = ones(NElem,ND,1) + 1e-1*rand(NElem,ND,1);

  NBelt = NaN;

  switch symmetry
    
    case 'none'
      
      pos(:,:,1) = rand(NElem,ND,1) - .5;
      % "-.5" shifts interval to -.5:.5, and to -1:1 after normalisation.
      
    case {'mirror x',  'mirror y',  'mirror z', ...
          'point xy',  'point xyz'}
      
      firsthalf = rand(floor(NElem/2),ND,1) - .5;
      secondhalf = firsthalf;                         % same as first...
      
      switch symmetry                                 % ...but mirrored...
        case 'mirror x'
          secondhalf(:,1,:)   = -secondhalf(:,1,:);   % ...in x.     
        case 'mirror y'
          secondhalf(:,2,:)   = -secondhalf(:,2,:);   % ...in y.
        case 'mirror z'
          secondhalf(:,3,:)   = -secondhalf(:,3,:);   % ...in z.
        case 'point xyz'
          secondhalf(:,:,:)   = -secondhalf(:,:,:);   % Or point-symmetric.
        case 'point xy'
          secondhalf(:,1:2,:) = -secondhalf(:,1:2,:); % Or in plane.
      end
      
      if mod(NElem,2) == 0 % NElem is even number: create symmetric groups.
        
        pos(1:NElem/2,:,1)       = firsthalf;
        pos((NElem/2+1):end,:,1) = secondhalf;
        
      else % NElem is odd number: add single point (no. 1) along the midline.
        
        switch symmetry
          case {'point xy', 'point xyz'}
            error('Strict point symmetry only works for even numbers.')
        end
        
        pos(1+(1:floor(NElem/2)),:,1)   = firsthalf;
        pos((2+floor(NElem/2)):end,:,1) = secondhalf; 
        pos(1,:,1) = rand(1,ND,1); % Create random point no. 1, ...
        pos(1,2,1) = 0;            % ...then move it to the midline (y=0).
        
      end
      
    case {'mirror xy', 'mirror yz', 'mirror xz'}
      
      if mod(NElem,4) ~= 0
        error('Two-fold mirror symmetry only works for multiples of four.')
      end
        
      firstquarter = rand(NElem/4,ND,1) - .5;
      [secondquarter,thirdquarter,fourthquarter] = deal(firstquarter);
      
      switch symmetry
        
        case 'mirror xy'
          
          secondquarter(:,1,:)    = -secondquarter(:,1,:);
          thirdquarter(:,[1 2],:) = -thirdquarter(:,[1 2],:);
          fourthquarter(:,2,:)    = -fourthquarter(:,2,:);
        
        case 'mirror yz'
          
          secondquarter(:,2,:)    = -secondquarter(:,2,:);
          thirdquarter(:,[2 3],:) = -thirdquarter(:,[2 3],:);
          fourthquarter(:,3,:)    = -fourthquarter(:,3,:);
        
        case 'mirror xz'
          
          secondquarter(:,1,:)    = -secondquarter(:,1,:);
          thirdquarter(:,[1 3],:) = -thirdquarter(:,[1 3],:);
          fourthquarter(:,3,:)    = -fourthquarter(:,3,:);
          
      end
      
      pos((1:NElem/4) + 0*NElem/4,:,1) = firstquarter;
      pos((1:NElem/4) + 1*NElem/4,:,1) = secondquarter;
      pos((1:NElem/4) + 2*NElem/4,:,1) = thirdquarter;
      pos((1:NElem/4) + 3*NElem/4,:,1) = fourthquarter;
      
    case 'special'
      
      NBelt = ceil(sqrt(NElem));  % Take first guess at number of elements 
      NRest = NElem - NBelt;      % to include in "belt", and "rest".
      
      switch mod(NRest,4)         % Make sure NRest is a multiple of four.
        case 1
          NRest = NRest - 1;
          NBelt = NBelt + 1;
        case 2
          NRest = NRest - 2;
          NBelt = NBelt + 2;          
        case 3
          NRest = NRest + 1;
          NBelt = NBelt - 1;
      end
      
      firstquarter = rand(NRest/4,ND,1) - .5;
      [secondquarter,thirdquarter,fourthquarter] = deal(firstquarter);
      
      % Now, as in case "mirror yz":
      secondquarter(:,2,:)    = -secondquarter(:,2,:);
      thirdquarter(:,[2 3],:) = -thirdquarter(:,[2 3],:);
      fourthquarter(:,3,:)    = -fourthquarter(:,3,:);
      
      firstbelthalf = [cos((.5:floor(NBelt/2)-.5)*pi/floor(NBelt/2))', ...
                       sin((.5:floor(NBelt/2)-.5)*pi/floor(NBelt/2))', ...
                       zeros(floor(NBelt/2),1)];

      % Now, as in case "mirror y":
      secondbelthalf = firstbelthalf;
      secondbelthalf(:,2,:) = -secondbelthalf(:,2,:); 
      
      if mod(NBelt,2) == 0 % even number
        
        pos(1:NBelt/2,:,1)         = firstbelthalf;
        pos((1+NBelt/2):NBelt,:,1) = secondbelthalf; 
      
      else % odd number
        
        pos(1+(1:floor(NBelt/2)),:,1)         = firstbelthalf;
        pos((2+floor(NBelt/2)):(1+NBelt),:,1) = secondbelthalf; 
        pos(1,:,1) = rand(1,ND,1); % Create random point no. 1, ...
        pos(1,[2 3],1) = 0;        % ...then move it to the front (y,z=0).
        
      end
      
      pos((NBelt+1+0*NRest/4:NBelt+1*NRest/4),:,1) = firstquarter;
      pos((NBelt+1+1*NRest/4:NBelt+2*NRest/4),:,1) = secondquarter;
      pos((NBelt+1+2*NRest/4:NBelt+3*NRest/4),:,1) = thirdquarter;
      pos((NBelt+1+3*NRest/4:NBelt+4*NRest/4),:,1) = fourthquarter;
      
  end
  
  pos(:,:,1) = pos(:,:,1)./repmat(sqrt(sum(pos(:,:,1).^2,2)),[1 ND 1]);
  rep = NaN(NElem,ND,NS);
  
  strength = initialstrength;   % initialise repulsion strength
  flipcounter = 1;              % initialise counter for changes to strength
  convergence = 0;              % initialise convergence flag as false
  checkpoint = 35;       % when to check whether variaNEleme has begun to decrease noticeably
%   checkpointConv = 20;          % when to check whether variaNEleme has begun to approach zero
  checkrange = 5;               % how many steps each are used to compute early/later variaNEleme
  
  % pos = position of weights over time, in NElem x ND x NS
  % distaNEleme = distaNEleme vectors between all pairs of points, in NElem x ND x NElem
  % euclidean = abs. value of distaNElemes betw. pairs, in NElem x ND x NElem (for further computation)
  % geodesic = inner product between all pairs of points, NElem x ND x NElem
  % direction = unit distaNEleme vectors, i.e. normalised "distaNEleme", NElem x ND x NElem
  % repulsion = sum of distaNEleme vectors, each weighted by euclidean, in NElem x ND
  % definition of euclidean calls "min" to eliminate "Inf" contribution from self-paibelt

  while ~convergence
    
    for t = 1:NS

  %       pos(:,:,t) = max(pos(:,:,t),1e-6*ones(NElem,ND));

      % (2) randomize slightly, then normalize length to force weights onto unit hypersphere
      pos(:,:,t) = pos(:,:,t) + 0e-6*abs(rand(NElem,ND,1));
      pos(:,:,t) = pos(:,:,t) ./ repmat(sqrt(sum(pos(:,:,t).^2,2)),[1 ND]);

      % (3b) compute distaNEleme measures
      distaNEleme  = repmat(permute(pos(:,:,t),[3 2 1]),[NElem 1 1]) - repmat(pos(:,:,t),[1 1 NElem]);
      euclidean = repmat(sqrt(sum(distaNEleme.^2,2)),[1 ND 1]);
      geodesic  = repmat(permute(real(acos(pos(:,:,t)*pos(:,:,t)')),[1 3 2]),[1 ND 1]);
      direction = distaNEleme ./ repmat(sqrt(sum(distaNEleme.^2,2)),[1 ND 1]);

      % (3b) sanitize distaNEleme measures: minimally positive distaNEleme between a point and itself
      [euclidean(euclidean==0), geodesic(geodesic==0)] = deal(1e10*rand(1));
      direction(isnan(direction)) = deal(0);

      % (4) compute repulsion, impose upper bound for stability, update positions
      power = -1;
      rep(:,:,t) = strength * squeeze(sum((geodesic.^power).*direction,1))';
      switch symmetry
        
        case 'special'
          
          % Hold belt in position, flat in x/y plane.
          pos(1:NBelt,:,t+1) = pos(1:NBelt,:,t);
          
          % Update all other points as computed before.
          pos(NBelt+1:end,:,t+1) = pos(NBelt+1:end,:,t) + rep(NBelt+1:end,:,t);
          
        otherwise
          
          if mod(NElem,2) == 0 % NElem is even number: create symmetric groups.
            pos(:,:,t+1) = pos(:,:,t) + rep(:,:,t);
          else % NElem is odd number: hold point no. 1 on the midline.
            pos(1,:,t+1) = pos(1,:,t) + [0 0 1].*rep(1,:,t);
            pos(2:end,:,t+1) = pos(2:end,:,t) + rep(2:end,:,t);
          end
          
      end

      % check if the paramaters are way off, i.e., repulsion much too weak
      if t == checkpoint 
        earlymaxvar = max(sqrt(sum(var(pos(:,:,1:checkrange),[],3).^2,2)));
        latermaxvar = max(sqrt(sum(var(pos(:,:,checkpoint+1-checkrange:checkpoint),[],3).^2,2)));
        tooslow = latermaxvar > .9*earlymaxvar;
        if tooslow
          disp('Too slow. Adapting parameters...')
          strength = strength * 10^flipcounter;
          flipcounter = -sign(flipcounter) * (abs(flipcounter)+1);    % => *1e1,*1e-2,*1e3,*1e-4...
          break
        else
          disp('Looking good so far, keeping parameters.')
        end

      end

      % check for convergence, and quit happily if encountered; else continue up to max. NS steps
      if ~mod(t,20) && t >= 40
        finalmaxvar = max(sqrt(sum(var(pos(:,:,t+(1-checkrange:0)),[],3).^2,2)));
        slowenough = finalmaxvar < .0001*latermaxvar;
        closeenough = sqrt(sum(mean(pos(:,:,t),1).^2,2)) < .0001;
        convergence = slowenough && closeenough;
        if convergence
          disp(['Good enough convergence after ',num2str(t),' steps.'])
          disp(['Repulsion strength was ',num2str(strength),'.'])
          break
        end
      end

      finalstep = t;

    end

    if ~convergence && ~tooslow
      disp(['No convergence after ',num2str(NS),' steps. Adapting parameters...'])
      strength = strength * 10^flipcounter;
      iNElemrement = .5;
      flipcounter = -sign(flipcounter) * (abs(flipcounter)+iNElemrement);
    end
    
  end
  
  pos = pos(:,:,1:finalstep);
  finalpos = squeeze(pos(:,:,end));

end


function plotSurfaceEvolution(pos,rep,finalstep,symmetry,NBelt)
  
  figure(1)
  set(gcf,'Color',[1 1 1],'Position',[50,240,748,714])
  clf
  
  NElem = size(pos,1);
  ND = size(pos,2);
  NS = size(pos,3);

  % plot unit circle
  x = -1:.01:1;
  ypos = sqrt(1-x.^2);
  yneg = -ypos;

  plotstep = 1;
  logstep = [floor(logspace(0,log10(finalstep),250)), finalstep];
  tracecolour = winter(1+ceil(1.2*numel(logstep)/plotstep));
  colourcounter = 0;
  greycolour = .75*[1 1 1];
    
  if ND == 2
    
    for t = 1:plotstep:NS

      plot(x,ypos,'Color',.6*[1 1 1])
      xlabel('dimension 1','FontSize',12)
      ylabel('dimension 2','FontSize',12)
      hold on
      plot(x,yneg,'Color',greycolour)
      set(gca,'XLim',[-1.5 1.5],'YLim',[-1.5 1.5],'XTick',[-1 0 1],'YTick',[-1 0 1],'LineWidth',2)
      p = scatter(pos(:,1,t),pos(:,2,t),'o');
      for j = 1:NElem
        r(j) = plot([pos(j,1,t),pos(j,1,t)+rep(j,1,t)], ...
                    [pos(j,2,t),pos(j,2,t)+rep(j,2,t)]);
        n(j) = plot([pos(j,1,t)+rep(j,1,t),0], ...
                    [pos(j,2,t)+rep(j,2,t),0],'--','Color',greycolour);
      end
      hold off

      colourcounter = colourcounter + 1;
      colour = tracecolour(1+mod(colourcounter,size(tracecolour,1)+1),:);
      set(p,'MarkerEdgeColor',colour)
      drawnow
      pause(.01)

    end
  
  elseif ND == 3
    
    for t = logstep
%     for t = 1:plotstep:NS

      % plot unit sphere
      [x,y,z] = sphere(200);
      s = surfl(x,y,z);
      colormap([1 1 1])
      set(s,'FaceAlpha',.7)
      shading flat
            
      col.eye = .1*[1 1 1];
      col.body = .7*[1 1 1];
      
      xlabel('dimension 1','FontSize',12)
      ylabel('dimension 2','FontSize',12)
      zlabel('dimension 3','FontSize',12)
      hold on
      plot3dFish(.1,-180,0,0,col);
      axis equal
      set(gca,'XLim',[-1.2 1.2],'YLim',[-1.2 1.2],'ZLim',[-1.2 1.2], ...
              'XTick',[-1 0 1],'YTick',[-1 0 1],'ZTick',[-1 0 1],'LineWidth',2)
      
      switch symmetry
        
        case 'special'
          
          p1 = scatter3(pos(1:NBelt,1,t),pos(1:NBelt,2,t),pos(1:NBelt,3,t),'o');
          p2 = scatter3(pos(NBelt+1:NElem,1,t),pos(NBelt+1:NElem,2,t),pos(NBelt+1:NElem,3,t),'o');
          [xx1,yy1,zz1,xx2,yy2,zz2] = deal([]);
          for j = 1:NBelt
            xx1 = [xx1, pos(j,1,t),pos(j,1,t)+rep(j,1,t), NaN];
            yy1 = [yy1, pos(j,2,t),pos(j,2,t)+rep(j,2,t), NaN];
            zz1 = [zz1, pos(j,3,t),pos(j,3,t)+rep(j,3,t), NaN];
          end
          for j = NBelt+1:NElem
            xx2 = [xx2, pos(j,1,t),pos(j,1,t)+rep(j,1,t), NaN];
            yy2 = [yy2, pos(j,2,t),pos(j,2,t)+rep(j,2,t), NaN];
            zz2 = [zz2, pos(j,3,t),pos(j,3,t)+rep(j,3,t), NaN];
          end
          r1 = plot3(xx1,yy1,zz1);
          r2 = plot3(xx2,yy2,zz2);
          
        otherwise
          
          p = scatter3(pos(:,1,t),pos(:,2,t),pos(:,3,t),'o');
          xx = [];
          yy = [];
          zz = [];
          for j = 1:NElem
            xx = [xx, pos(j,1,t),pos(j,1,t)+rep(j,1,t), NaN];
            yy = [yy, pos(j,2,t),pos(j,2,t)+rep(j,2,t), NaN];
            zz = [zz, pos(j,3,t),pos(j,3,t)+rep(j,3,t), NaN];
          end
          r = plot3(xx,yy,zz);
          
      end

      hold off

      colourcounter = colourcounter + 1;
      colour = tracecolour(1+mod(colourcounter,size(tracecolour,1)+1),:);
      switch symmetry
        case 'special'
          set(p1,'MarkerEdgeColor','none','MarkerFaceColor','r','SizeData',70)
          set(p2,'MarkerEdgeColor','none','MarkerFaceColor',colour,'SizeData',70)
          set(r1,'Color','r')
          set(r2,'Color',colour)
        otherwise
          set(p,'MarkerEdgeColor','none','MarkerFaceColor',colour,'SizeData',70)
          set(r,'Color',colour)
      end
      drawnow
      pause(.01)

    end
    
  else
    
    axis off
    tt = text(.5,.5,'Weight evolution will only be displayed in 2D and 3D.');
    set(tt,'HorizontalAlignment','center')
    
  end

end


function [lefteyehandle,righteyehandle,bodyhandle] = ...
  plot3dFish(scale,yaw,pitch,roll,colour)

  % This corresponds to version 20170505a, a.k.a. plot3dFish20170505a.m.

  set(gcf,'Color',[1 1 1])

  resolution = 10;

  eye.x = scale * (cos(-pi:pi/resolution:3*pi-pi/resolution)');
  eye.y = scale * (0.7*sin(0:pi/resolution:4*pi-pi/resolution)');
  eye.z = scale * ([.7*ones(2*resolution,1); ...
                    1*ones(2*resolution,1)]);

  N = 2*resolution;

  lefteye.vertices = [eye.x, eye.y, eye.z];
  righteye.vertices = [eye.x, -eye.y, eye.z];

  lefteye.faces = [[1:2*resolution 1]; ...
                  [1+2*resolution:4*resolution 1+2*resolution]];


  for k = 1:N

    lefteye.faces = [lefteye.faces; ...
                    [mod([k-1 k],N)+1, ...
                     mod([k k-1],N)+1+N, ...
                     mod(k-1,N)+1, ...
                     NaN(1,N-4)]];

  end

  lefteye.facevertexcdata = repmat(colour.eye,[size(lefteye.faces,1) 1]);

  righteye.faces = lefteye.faces;
  righteye.facevertexcdata = lefteye.facevertexcdata;

  lefteyehandle  = patch(lefteye);
  righteyehandle = patch(righteye);
  set([lefteyehandle,righteyehandle],'FaceColor','flat','EdgeColor','none')

  mainbody.x = scale * (-.1 + [1.0*cos(-pi:pi/resolution:pi-pi/resolution), ...
                               0.4*cos(-pi:pi/resolution:pi-pi/resolution)]');
  mainbody.y = scale * ([0.7*sin(0:pi/resolution:2*pi-pi/resolution), ...
                         0.2*sin(0:pi/resolution:2*pi-pi/resolution)]');
  mainbody.z = scale * ([1.1*ones(2*resolution,1); ...
                        -7*ones(2*resolution,1)]);

  N = 2*resolution;

  body.vertices = [mainbody.x, mainbody.y, mainbody.z];

  body.faces = [[1:2*resolution 1]; ...
                [1+2*resolution:4*resolution 1+2*resolution]];

  for k = 1:N

    body.faces = [body.faces; ...
                  [mod([k-1 k],N)+1, ...
                   mod([k k-1],N)+1+N, ...
                   mod(k-1,N)+1, ...
                   NaN(1,N-4)]];

  end

  body.facevertexcdata = repmat(colour.body,[size(body.faces,1) 1]);

  bodyhandle = patch(body);
  set(bodyhandle,'FaceColor','flat','EdgeColor','none')

  rotate(lefteyehandle,[1 0 0],80)
  rotate(lefteyehandle,[0 0 1],-10)
  rotate(righteyehandle,[1 0 0],-80)
  rotate(righteyehandle,[0 0 1],10)
  rotate(bodyhandle,[0 1 0],-90)
  
  rotate(lefteyehandle,[0 0 1],yaw)
  rotate(righteyehandle,[0 0 1],yaw)
  rotate(bodyhandle,[0 0 1],yaw)
  
  rotate(lefteyehandle,[0 1 0],pitch)
  rotate(righteyehandle,[0 1 0],pitch)
  rotate(bodyhandle,[0 1 0],pitch)
  
  rotate(lefteyehandle,[1 0 0],roll)
  rotate(righteyehandle,[1 0 0],roll)
  rotate(bodyhandle,[1 0 0],roll)

end
