# Supplementary material for: Spherical arena reveals optokinetic response tuning to stimulus location, size, and frequency across entire visual field of larval zebrafish
Source: eLife. 2021 Jun 8;10:e63355. doi: 10.7554/eLife.63355 (PMC8233042; doi:10.7554/eLife.63355)
Supplement: Source code 1. — (A) Code to design visual stimuli, convert them to geographic coordinates, and map them onto the actual position of individual LEDs. (B) Code to numerically identify a distribution of nearly equidistant stimulus centres that is symmetric between the left and right, upper and lower, as well as front and rear hemispheres. (C) Code to read raw eye traces, identify individual stimulus phases, detect and remove saccades, compute piece-wise fits to cropped and pre-processed raw data, and return OKR gains. (D) Code to recreate the results figures from data, especially Figure 3, Figure 5, Figure 6. (E) Code to assess the significance of differences between the best fits to data for fish embedded upright or upside-down. This last set of code requires access to the raw data repository. [file elife-63355-code1.zip › SuppCode1C/Code versions last used by RM/analysis_sinoidal2_25102016a.m]

%function analysis_sinoidal2_20102016a(varargin)

% Varagin:
% plot_individual,'yes', saccade_variante,'1'or '2',plot_saccade_detection,
% 'yes'

clear all
close all

%path = 'C:\Users\Reb\Documents\Master\Data\'

repeats_sin = 10;
window_small = 500;
stimlength = 100;
[eye.filename, eye.pathname, ~] = uigetfile('*.txt');
eye.raw = load([eye.pathname eye.filename]);
stimuliorder = xlsread('Stimulusprotokolle.xls','D2:D99');
[~,~,position] = xlsread('Stimulusprotokolle.xls','B105:AR108');

eye.time     = eye.raw(:,1);
eye.time = eye.time - eye.time(1);
eye.leftpos  = eye.raw(:,5);
eye.rightpos = eye.raw(:,6);
eye.stim = eye.raw(:,7);

highorlow = eye.stim > 0;
change = diff(highorlow)~=0;
changeindex = [];
for i = 1:size(change)
    if change(i) == 1
    changeindex = [changeindex i];
    end
end

trialend = size(eye.stim,1);
changeindex = [changeindex trialend];
changeindexdifference = diff(changeindex);

threshold = 20
endindex = [];
startindex = [];
for i = 1:size(changeindexdifference,2)
    if changeindexdifference (i) > threshold 
     endindex = [endindex, changeindex(i)];
         if i < size(changeindexdifference,2)
            startindex = [startindex, changeindex(i+1)];
         end
    end
end


endindex = endindex(2:end);
starttime = eye.time(startindex);
endtime = eye.time(endindex);


meaningful = endtime - starttime > 0.9 * stimlength;
starttime = starttime(meaningful);
endtime = endtime(meaningful);
startindex = startindex(meaningful);
endindex = endindex(meaningful);

plot(eye.time,eye.stim)
hold on
plot([starttime, starttime], [0,5],'linewidth', 3, 'color', 'r' )
plot([endtime, endtime], [0,5],':','linewidth', 3, 'color', [1 .5 .5])
hold off


% this parameters should be the same as in 'Final_Stimulus'
vel_peak2 = 10;        
framerate = 10;        
step = 1/framerate;             
vel_peak=vel_peak2/framerate;
T = 10; 

% if strcmp (plot_individual,'yes')
for i = 1:size(startindex,2)
  
   figure (1+i)
   hold on
   plot(eye.time(startindex(i): endindex(i)),eye.leftpos(startindex(i): endindex(i)))
   test = (diff(eye.leftpos(startindex(i): endindex(i))));
   testzeit =(diff(eye.time(startindex(i): endindex(i))));
   eye.velocity = test./ testzeit;
   cellindex = stimuliorder(i)+1;

% figure out which stimuli phase was presented here
% print the degrees associated with this stimulus phase

   type = num2str(position{2,cellindex});
   alpha = num2str(position{3,cellindex});
   if strcmp (alpha,'NaN')
       alpha = '';
   end
   beta = num2str(position{4,cellindex});
      if strcmp (beta,'NaN')
       beta = '';
   end
   if stimuliorder(i) ~= position{1,cellindex}
       error('Die sind gar nicht gleich...')
   end
   number = num2str(position{1,cellindex});
   
   label = {['Type ' type];['Alpha ', alpha];['Beta ', beta]; ['Stim ', number]};
   text (.9,.9,label,'units', 'normalized')
   

n = (endtime(i)-starttime(i));
x2 = (0:step:n);
x=(starttime(i):step:endtime(i));
vel = (vel_peak* sin(((2*pi*T)/n)*x2)+ eye.leftpos(startindex(i)));
plot(x,vel)
hold off
   
end
% end
eyeposition = eye.leftpos;

% Find saccades

  threshold = 1; 
%   toleranz = 3;
%   window_small = 10;
  toleranz = round(window_small/10) % beshcreibt die Anzahl der unerwünschten Ereignisse nach einer Saccade in 'window'
                              % welche noch hingenommen werden können
                              % (siehe unten)
  window_big = 1 % window zur Überprüfung des Bereiches um die Saccade
  toleranz_small = 5
  toleranz_big = toleranz_small+1
  window_small = window_big % so kann die Fensterlänge in Zukunft geändert werden
                              
  candidateindex = find(abs(diff(eyeposition)) > threshold);
  candidatetime = eye.time(candidateindex);

% %   saccadetime(fakesaccades) = [];
%   for i = 1: numel(candidatetime)
%       indexsaccade(i) = min(find(eye.time==candidatetime(i)));
%   end
 
% wenn mehrere aufeinanderfolgende zeitpunkte als möglich Saccaden erkannt
% werden, dann nutze killthese um alle bis auf den jeweils ersten dieser
% zeitpunkte zu entfernen.

 killthese = find(diff(candidateindex)<=1) + 1;
 candidateindex(killthese) = [];
 candidatetime(killthese) = [];
  

badsaccadeindex = [];
  for i = 1: numel(candidatetime)
      % Für jeden möglichen verbliebenden Saccadenzeitpunkt, betrachte ein
      % Zeitfenster der Länge 'window' (von:bis). Stelle dabei sicher, dass
      % das Fenster nicht länger ist als die verbliebenden Datenpunkte
      % (durch Vergleich von 'bis' mit 'numel(eyeposition)').
      von = candidateindex(i);
      bis = candidateindex(i)+ window_small;
      bis = min(bis,numel(eyeposition));
      
      % Suche weitere große Veränderungen von Schritt zu Schritt innerhalb
      % diese Zeitfensters, und speichere diese als binären Vektor in einer
      % Zelle. Die Schwelle für 'große' Veränderungen kann die selbe sein
      % wie für die ursprüngliche Saccadendetektion ('threshold'), muss es
      % aber nicht. (Man könnte hierfür auch einen neuen Schwellenwert
      % angeben)
      bigchangesinwindow {i} = abs(diff( eyeposition(von:bis)))> threshold;
      
      % Finde heraus welche zeitpunkte innerhalb eines Zeitfensters nach
      % der Saccade Veränderungen der Augenpositionen aufweisen, die
      % entweder in die gleiche oder in die entgegengesetzte Richtung der
      % Saccade stattfanden. Dazu rechnet zunächst die Richtung der
      % Veränderung der Augenposition in jedem Zeitschritt (ist sie poitiv
      % oder negativ? dass heißt geht sie nach links oder rechts?)'signofchangeinwindow'.
      % Vergleiche diese Richtungen dann mit der Richtung der Saccade indem
      % man sie durch die Richtung der Saccade teilt 'relativchangeinwindow'. Dann erstelle einen
      % binären Vector, der nur Veränderungen in Richtung der Saccade
      % angibt, und einen zweiten Vector der nur Veränderungen entgegen der
      % Richtung der Sacccade angibt.
      
       signofchangeinwindow= (sign(diff(eyeposition(von:bis))));
       relativchangeinwindow = signofchangeinwindow/signofchangeinwindow(1);
       indexsamedirection_as_saccade = relativchangeinwindow == 1;
       indexdiffdirection_than_saccade = relativchangeinwindow== -1;
       bigchangesinwindow_logical = cell2mat(bigchangesinwindow(i));
       
       index_big_and_same_direction  = indexsamedirection_as_saccade (2:end).* bigchangesinwindow_logical(2:end);
       index_big_and_diff_direction  = indexdiffdirection_than_saccade (2:end).* bigchangesinwindow_logical(2:end);
       
       % for varaiant 2
       % Parameters for forward and backward window
       
       von_big = candidateindex(i)-window_big;
       bis_big = candidateindex(i)+ window_big;
       bis_big = min(bis_big,numel(eyeposition));
       von_big = max(1,i-window_big);
       range = von_big:bis_big;
       %range(candidateindex(i)) = []; 
       bigchangesinwindow_big {i} = abs(diff( eyeposition(von_big:bis_big)))> threshold;
       
       signofchangeinwindow_big= (sign(diff(eyeposition(range))));
       relativchangeinwindow_big = signofchangeinwindow_big/signofchangeinwindow_big(1);
       indexsamedirection_as_saccade_big = relativchangeinwindow_big == 1;
       indexdiffdirection_than_saccade_big = relativchangeinwindow_big == -1;
       bigchangesinwindow_logical_big = cell2mat(bigchangesinwindow_big(i));

       index_big_and_diff_direction_big  = indexdiffdirection_than_saccade_big.* bigchangesinwindow_logical_big;
       
       
       %parameters for small window
       
       von_small = candidateindex(i)-window_small;
       bis_small = candidateindex(i)+ window_small;
       bis_small = min(bis_small,numel(eyeposition));
       
       bigchangesinwindow_small {i} = abs(diff( eyeposition(von_small:bis_small)))> threshold;
       
       signofchangeinwindow_small = (sign(diff(eyeposition(von_small:bis_small))));
       relativchangeinwindow_small = signofchangeinwindow_small/signofchangeinwindow_small(1);
       indexsamedirection_as_saccade_small = relativchangeinwindow_small == 1;
       indexdiffdirection_than_saccade_small = relativchangeinwindow_small == -1;
       bigchangesinwindow_logical_small = cell2mat(bigchangesinwindow_small(i));
       
       index_big_and_same_direction_small  = indexsamedirection_as_saccade_small (2:end).* bigchangesinwindow_logical_small(2:end);
       index_big_and_diff_direction_small  = indexdiffdirection_than_saccade_small (2:end).* bigchangesinwindow_logical_small(2:end);
       
       % Variante 1:
       % Falls im gewähltem Fenster eine oder mehrere große Veränderungen
       % in die Gegenrichtung der Saccade auftreten, dann halten wir weder
       % diese großen Veränderungen noch die vermeintlich ursprüngliche
       % Saccade für eine Saccade. Daher entfernen wir diese Zeitpunkte aus
       % 'candidateindex' und 'candidatetime'. Dies bedeutet auch, dass
       % diese weder als Saccaden gezählt werden, noch die Rohdaten an
       % dieser Stelle ausgeschnitten werden.
       
       %if strcmp (saccade_variante,'1')
%         if sum (index_big_and_diff_direction) > toleranz
%              badsaccadeindex = [badsaccadeindex i]; % diese Zeile killt die erste Saccade aber nicht die weiteren Ereignisse !in bearbeitung!
%                  
%         end
      % end
        
            
       % Variante 2
       % Falls im gewähltem Fenster eine oder mehrere große Veränderungen
       % in die Gegenrichtung der Saccade auftreten, dann halten wir sie
       % zunächst alle für mögliche Saccaden. Wenn mehrere solche
       % Veränderungen auftreten, dann werden sie mit fortlaufendem Index i
       % in den folgenden Iterationen des Loops noch auf die übrigen
       % Kriterien überprüft. Dies ist also keine entgültige Entscheidung
       % pro Saccade. Wir entscheiden uns nur sie noch nicht zu entsorgen.
       
       %if strcmp (saccade_variante,'2')
        if sum (index_big_and_diff_direction_small) > toleranz_small && sum (index_big_and_diff_direction_big) > toleranz_big
           badsaccadeindex = [badsaccadeindex i]; 
        end
        if sum (index_big_and_diff_direction_small) <= toleranz_small && sum (index_big_and_diff_direction_big (1:(candidateindex(i)-von_big+1))) > 0
            badsaccadeindex = [badsaccadeindex i]; 
        end
         if sum (index_big_and_diff_direction_small) > toleranz_small && sum (index_big_and_diff_direction_big(((candidateindex(i)-von_big+1):end))) > toleranz_big
            badsaccadeindex = [badsaccadeindex i]; 
        end
   
       %end

  end
 
candidatetime(badsaccadeindex) = [];
candidateindex(badsaccadeindex) = [];

 % velocity calculating
 


  
%    for  t = 1:  size(saccadetime) 
%        indexsaccade(t) = find(eye.time==saccadetime(t))
% %        crop = eyeposition(indexsaccade(t-1) : indexsaccade(t))
%    end
%    
% 
%    for t = 2 :numel(indexsaccade) 
%         crop = eyeposition(indexsaccade(t-1) : indexsaccade(t))
%    end
  
  
  % Finally, plot detected saccade times for visual inspection.
  %if strcmp (plot_saccade_detection,'yes')
  figure(21)
    clf
    set(gcf,'Color',[1 1 1],'Position',[10 10 1200 300],'Name','Eye position')
    axes('Position',[.04 .15 .94 .8])
    hold on
    plot(eye.time([1 end]),[0 0],'-k')
    plot(eye.time,eyeposition,'Color',[.2 .4 .8])
    yrange = get(gca,'YLim');
    for k = 1:numel(candidatetime)
      plot(candidatetime(k)*[1 1],yrange,'--','Color',[.8 .0 .0])
    end
    hold off
    set(gca,'XLim',eye.time([1 end]),'TickLength',[0 0])
    xlabel('time since trial onset  (sec)')
    ylabel('eye position  (degrees)')
    box on
  %end
%end
