# Supplementary material for: Spherical arena reveals optokinetic response tuning to stimulus location, size, and frequency across entire visual field of larval zebrafish
Source: eLife. 2021 Jun 8;10:e63355. doi: 10.7554/eLife.63355 (PMC8233042; doi:10.7554/eLife.63355)
Supplement: Source code 1. — (A) Code to design visual stimuli, convert them to geographic coordinates, and map them onto the actual position of individual LEDs. (B) Code to numerically identify a distribution of nearly equidistant stimulus centres that is symmetric between the left and right, upper and lower, as well as front and rear hemispheres. (C) Code to read raw eye traces, identify individual stimulus phases, detect and remove saccades, compute piece-wise fits to cropped and pre-processed raw data, and return OKR gains. (D) Code to recreate the results figures from data, especially Figure 3, Figure 5, Figure 6. (E) Code to assess the significance of differences between the best fits to data for fish embedded upright or upside-down. This last set of code requires access to the raw data repository. [file elife-63355-code1.zip › SuppCode1C/Code versions last used by RM/cat_stim.m]

 stimulus = cat (4,i1,i2,i3,i4,i5,i6,i7,i8,i9,i10,i11,i12,i1_1,i2_1,i3_1,i4_1,i5_1,i6_1,i7_1,i8_1,i9_1,i10_1,i11_1,i12_1,i1_2,i2_2,i3_2,i4_2,i5_2,i6_2,i7_2,i8_2,i9_2,i10_2,i11_2,i12_2,left_h,right_h,up_h,low_h,front_h, rear_h, whole);
%save (['C:\Users\Reb\Documents\Master\Code\pattern\stimulus250916'],'stimulus');
