# Supplementary material for: Spherical arena reveals optokinetic response tuning to stimulus location, size, and frequency across entire visual field of larval zebrafish
Source: eLife. 2021 Jun 8;10:e63355. doi: 10.7554/eLife.63355 (PMC8233042; doi:10.7554/eLife.63355)
Supplement: Source code 1. — (A) Code to design visual stimuli, convert them to geographic coordinates, and map them onto the actual position of individual LEDs. (B) Code to numerically identify a distribution of nearly equidistant stimulus centres that is symmetric between the left and right, upper and lower, as well as front and rear hemispheres. (C) Code to read raw eye traces, identify individual stimulus phases, detect and remove saccades, compute piece-wise fits to cropped and pre-processed raw data, and return OKR gains. (D) Code to recreate the results figures from data, especially Figure 3, Figure 5, Figure 6. (E) Code to assess the significance of differences between the best fits to data for fish embedded upright or upside-down. This last set of code requires access to the raw data repository. [file elife-63355-code1.zip › SuppCode1D/asymmetryRegression20190617.m]

function [coefficientIndividual,observationvariance,residual,coefficientvariance, ...
          designMultivariate,coefficientShared] = asymmetryRegression
  
  regularset.file =  'result_20180110_125537.mat';
  regularset.folder = ['\\172.25.250.112\arrenberg_data\shared\MS_SphereArena\Resources\', ...
    'ContributionFlorian\Analysis pipeline\Data D Series (neue Experimente)\'];
%   regularset.folder = ['C:\Users\dehmelt\Dropbox\Documents\MATLAB\201812 Sphere Analysis\', ...
%                  'Analysis pipeline 20181217\Data D Series (neue Experimente)\'];
  rotatedset.file = 'result_20181001_114504.mat';
  rotatedset.folder = ['\\172.25.250.112\arrenberg_data\shared\MS_SphereArena\Resources\', ...
    'ContributionFlorian\Analysis pipeline\Control Data Rotation (arena flip)\'];
%   rotatedset.folder = ['C:\Users\dehmelt\Dropbox\Documents\MATLAB\201812 Sphere Analysis\', ...
%                  'Analysis pipeline 20181217\Control Data Rotation (arena flip)\'];
  upsidedown.file = 'result_20180913_151415.mat';
  upsidedown.folder = ['\\172.25.250.112\arrenberg_data\shared\MS_SphereArena\Resources\', ...
    'ContributionFlorian\Analysis pipeline\Control Data Upside Down (Kontrolle ventral)\'];
%   upsidedown.folder = ['C:\Users\dehmelt\Dropbox\Documents\MATLAB\201812 Sphere Analysis\', ...
%                  'Analysis pipeline 20181217\Control Data Upside Down (Kontrolle ventral)\'];
          
  regularset.structure = load([regularset.folder,regularset.file],'result');
  rotatedset.structure = load([rotatedset.folder,rotatedset.file],'result');
  upsidedown.structure = load([upsidedown.folder,upsidedown.file],'result');
  regularset.result = regularset.structure.result;
  rotatedset.result = rotatedset.structure.result;
  upsidedown.result = upsidedown.structure.result;
  
  % Discard unwanted trials, based on .xlsx documenting manual assessment.
  regularset.result = discardTrial(regularset.result,regularset.folder);
  rotatedset.result = discardTrial(rotatedset.result,rotatedset.folder);
  upsidedown.result = discardTrial(upsidedown.result,upsidedown.folder);
  
  % Pool gain data in various ways (this is a significant subfunction!).
  regularset.gain = poolGainData(regularset.result);
  rotatedset.gain = poolGainData(rotatedset.result);
  upsidedown.gain = poolGainData(upsidedown.result);
  
  % Crucial settings!
  stimselectionnew = 7 + (1:38); % disk stimuli; stimulus indices from 1, not row numbers
  stimselectionold = 1:36;       % disk stimuli; stimulus indices from 1, not row numbers
  cutoff = 0; % Ignore gains in the bottom fraction of each fish (.7 = remove bottom 70%).
  
  regularset.stimulusfile = 'Stimulus.xlsx';
  [~,regularset.tableconvention,~] = xlsread([regularset.folder,regularset.stimulusfile],'C1:C1');
  regularset.azimuth = xlsread([regularset.folder,regularset.stimulusfile], ...
                             ['C',num2str(1+stimselectionnew(1)),':C',num2str(1+stimselectionnew(end))]);
  regularset.elevation = xlsread([regularset.folder,regularset.stimulusfile], ...
                             ['D',num2str(1+stimselectionnew(1)),':D',num2str(1+stimselectionnew(end))]);

  rotatedset.stimulusfile = 'Stimulus.xlsx';
  [~,rotatedset.tableconvention,~] = xlsread([rotatedset.folder,rotatedset.stimulusfile],'C1:C1');
  rotatedset.azimuth = xlsread([rotatedset.folder,rotatedset.stimulusfile], ...
                             ['C',num2str(1+stimselectionnew(1)),':C',num2str(1+stimselectionnew(end))]);
  rotatedset.elevation = xlsread([rotatedset.folder,rotatedset.stimulusfile], ...
                             ['D',num2str(1+stimselectionnew(1)),':D',num2str(1+stimselectionnew(end))]);
 
  upsidedown.stimulusfile = 'Stimulus.xlsx';
  [~,upsidedown.tableconvention,~] = xlsread([upsidedown.folder,upsidedown.stimulusfile],'C1:C1');
  upsidedown.azimuth = xlsread([upsidedown.folder,upsidedown.stimulusfile], ...
                             ['C',num2str(1+stimselectionold(1)),':C',num2str(1+stimselectionold(end))]);
  upsidedown.elevation = xlsread([upsidedown.folder,upsidedown.stimulusfile], ...
                             ['D',num2str(1+stimselectionold(1)),':D',num2str(1+stimselectionold(end))]);
 
  reg.body.left  = find(regularset.azimuth < 0);
  reg.body.right = find(regularset.azimuth > 0);
  rot.body.left  = find(rotatedset.azimuth < 0);
  rot.body.right = find(rotatedset.azimuth > 0);
  ups.body.left  = find((upsidedown.azimuth < 0) .* (upsidedown.azimuth > -180));
  ups.body.right = find((upsidedown.azimuth > 0) .* (upsidedown.azimuth < +180));
%   arena.left = 1:19;
%   arena.right = 20:38;
  reg.arena.left  = reg.body.left;
  reg.arena.right = reg.body.right;
  rot.arena.left  = rot.body.right;
  rot.arena.right = rot.body.left;
  ups.arena.left  = ups.body.right;
  ups.arena.right = ups.body.left;
  
  regulardata = regularset.gain.mean.ER;
  rotateddata = rotatedset.gain.mean.ER;
  flippeddata = upsidedown.gain.mean.ER;
  
  num.fishregular = numel(regulardata);
  num.fishrotated = numel(rotateddata);
  num.fishflipped = numel(flippeddata);
  num.stimtypenew = numel(stimselectionnew);
  num.stimtypeold = numel(stimselectionold);
  
  num.fish = num.fishregular + num.fishrotated + num.fishflipped;
  num.sample = (num.fishregular+num.fishrotated)*num.stimtypenew + num.fishflipped*num.stimtypeold;

  observation = [];
  for fish = 1:num.fishregular
    singlefishdata = regulardata{fish}(stimselectionnew);
    sorted = sort(singlefishdata);
    singlefishdata(singlefishdata < sorted(max([1,round(numel(sorted)*cutoff)]))) = NaN;
    observation = [observation; singlefishdata]; %#ok<AGROW>
  end
  for fish = 1:num.fishrotated
    singlefishdata = rotateddata{fish}(stimselectionnew);
    sorted = sort(singlefishdata);
    singlefishdata(singlefishdata < sorted(max([1,round(numel(sorted)*cutoff)]))) = NaN;
    observation = [observation; singlefishdata]; %#ok<AGROW>
  end
  for fish = 1:num.fishflipped
    singlefishdata = flippeddata{fish}(stimselectionold);
    sorted = sort(singlefishdata);
    singlefishdata(singlefishdata < sorted(max([1,round(numel(sorted)*cutoff)]))) = NaN;
    observation = [observation; singlefishdata]; %#ok<AGROW>
  end
  

  designBivariate    = zeros(num.sample, 2);
  designBivariate    = filldesignmatrix(designBivariate,num.fishregular,num.stimtypenew,reg);
  designBivariate    = filldesignmatrix(designBivariate,num.fishrotated,num.stimtypenew,rot);
  designBivariate    = filldesignmatrix(designBivariate,num.fishflipped,num.stimtypeold,ups);
  
  designMultivariate = zeros(num.sample, 2+num.fish);
  designMultivariate = filldesignmatrix(designMultivariate,num.fishregular,num.stimtypenew,reg);
  designMultivariate = filldesignmatrix(designMultivariate,num.fishrotated,num.stimtypenew,rot);
  designMultivariate = filldesignmatrix(designMultivariate,num.fishflipped,num.stimtypeold,ups);
  
  designShared = designBivariate;
  designIndividual = designMultivariate(:,3:end);
  
  
  
  % Alternative averaging across groups of "same-side" stimuli of the same fish, 
  % e.g., across all left-side and all right-side stimuli, respectively:
  [uniqueIndividual,groupspecimen,group] = unique(designIndividual,'stable','rows');
  uniqueShared = designShared(groupspecimen,:);
%   rownotnan = find(~isnan(sum(uniqueIndividual,2)));
  for groupindex = unique(group)'
    groupmember = find(group==groupindex);
    membergain = observation(groupmember);
%     meanobservation(groupindex,:) = nanmean(membergain);
    meanobservation(groupindex,:) = nanmedian(membergain);
  end

  
  
  [coefficientShared,~,~,~] = ...
    mvregress(designShared,observation);
  
  [coefficientIndividual,observationvariance,residual,coefficientvariance] = ...
    mvregress(designIndividual,observation - designShared*coefficientShared);
  
%   figure(1),bar([coefficientShared;coefficientIndividual])
%   figure(2),hist(coefficientIndividual)

  
  
  [coefficientSharedMean,~,~,~] = ...
    mvregress(uniqueShared,meanobservation);
  
  [coefficientIndividualMean,observationvarianceMean,residualMean,coefficientvarianceMean] = ...
    mvregress(uniqueIndividual,meanobservation - uniqueShared*coefficientSharedMean);
  
%   figure(3),bar([coefficientSharedMean;coefficientIndividualMean])
%   figure(4),hist(coefficientIndividualMean)
  
  hd = barfigure([coefficientSharedMean;coefficientIndividualMean]);
  hd = letterfigure(hd);

  
end


function design = filldesignmatrix(design,fishnumber,stimnumber,datatype)

  leftarena  = datatype.arena.left;
  rightarena = datatype.arena.right;
  leftbody   = datatype.body.left;
  rightbody  = datatype.body.right;
    
  rowoffset    = find(~sum(abs(design(:,3:end)),2),1) - 1;  % find uppermost empty (all-zero) row
  columnoffset = find(~sum(abs(design(:,3:end)),1),1) - 1;  % find uppermost empty (all-zero) column
 
  for fish = 1:fishnumber
    fishindex = fish;
    if size(design,2) == 2
      secondindex = 2;        
    else
      secondindex = [2 2+fishindex+columnoffset];
    end
    for stimtype = 1:stimnumber
      sampleindex = stimtype + (fishindex-1)*stimnumber + rowoffset;
      if ismember(stimtype,leftarena)
        design(sampleindex,1) = -1;            % bias towards LEDs not on hemisphere R
      elseif ismember(stimtype,rightarena)
        design(sampleindex,1) = +1;            % bias towards LEDs on hemisphere R
      else
        design(sampleindex,:) = 0;           % do not consider stimuli along prime meridian
      end
      if ismember(stimtype,leftbody)
        design(sampleindex,secondindex) = -1;  % bias towards not-right side of body
      elseif ismember(stimtype,rightbody)
        design(sampleindex,secondindex) = +1;  % bias towards right side of body
      else
        design(sampleindex,:) = 0;           % do not consider stimuli along prime meridian
      end
%     design
    end
  end

end


function gain = poolGainData(result)
%POOLGAINDATA converts a raw result structure into plottable data by
%pooling OKR gain data in various ways, and storing those results in a new
%structure called "gain".

  % Pool data in various ways (e.g., .FR = pooled across all [F]ish and
  % all [R]epetitions, but with a separate array for each [E]ye).
  for stimtype = 1:size(result,3)

    gainpool(stimtype).FER = [result(:,:,stimtype,:).gain];

    for eye = 1:size(result,2)
      gainpool(stimtype).FR{eye} = [result(:,eye,stimtype,:).gain];
    end

    for fish = 1:size(result,1)
      gainpool(stimtype).ER{fish} = [result(fish,:,stimtype,:).gain];
    end

    for repetition = 1:size(result,4)
      gainpool(stimtype).FE{repetition} = [result(:,:,stimtype,repetition).gain];
    end

    for fish = 1:size(result,1)
      for eye = 1:size(result,2)
        gainpool(stimtype).R{fish,eye} = [result(fish,eye,stimtype,:).gain];
      end
    end
    
  end

  % Make sure that in following section, if a stimulus type is not present,
  % the array contain a NaN at that position, instead of a zero.
  nantemplate = NaN(numel(gainpool),1);

  gain.mean  .FER = nantemplate;
  gain.median.FER = nantemplate;
  gain.std   .FER = nantemplate;
  gain.sem   .FER = nantemplate;

  for eye = 1:size(result,2)
    gain.mean  .FR{eye} = nantemplate;
    gain.median.FR{eye} = nantemplate;
    gain.std   .FR{eye} = nantemplate;
    gain.sem   .FR{eye} = nantemplate;
  end

  for fish = 1:size(result,1)
    gain.mean  .ER{fish} = nantemplate;
    gain.median.ER{fish} = nantemplate;
    gain.std   .ER{fish} = nantemplate;
    gain.sem   .ER{fish} = nantemplate;
  end

  for fish = 1:size(result,1)
    for eye = 1:size(result,2)
      gain.mean  .R{fish,eye} = nantemplate;
      gain.median.R{fish,eye} = nantemplate;
      gain.std   .R{fish,eye} = nantemplate;
      gain.sem   .R{fish,eye} = nantemplate;
    end
  end

  % mean, median, stdev, sem across all pooled data, one per stimulus type
  for stimtype = 1:numel(gainpool)

    selection = gainpool(stimtype).FER;
    gain.mean  .FER(stimtype) = mean(selection);
    gain.median.FER(stimtype) = median(selection);
    gain.std   .FER(stimtype) = std(selection);
    gain.sem   .FER(stimtype) = std(selection)/sqrt(numel(selection));

    for eye = 1:size(result,2)
      selection = gainpool(stimtype).FR{eye};
      gain.mean  .FR{eye}(stimtype) = mean(selection);
      gain.median.FR{eye}(stimtype) = median(selection);
      gain.std   .FR{eye}(stimtype) = std(selection);
      gain.sem   .FR{eye}(stimtype) = std(selection)/sqrt(numel(selection));
    end

    for fish = 1:size(result,1)
      selection = gainpool(stimtype).ER{fish};
      gain.mean  .ER{fish}(stimtype) = mean(selection);
      gain.median.ER{fish}(stimtype) = median(selection);
      gain.std   .ER{fish}(stimtype) = std(selection);
      gain.sem   .ER{fish}(stimtype) = std(selection)/sqrt(numel(selection));
    end

    for fish = 1:size(result,1)
      for eye = 1:size(result,2)
        selection = gainpool(stimtype).R{fish,eye};
        gain.mean  .R{fish,eye}(stimtype) = mean(selection);
        gain.median.R{fish,eye}(stimtype) = median(selection);
        gain.std   .R{fish,eye}(stimtype) = std(selection);
        gain.sem   .R{fish,eye}(stimtype) = std(selection)/sqrt(numel(selection));
      end
    end
  end

end


function [retained,original] = discardTrial(original,folderstring)
% DISCARDTRIAL removes data obtained from trials consider "poorly fit" etc.
%
% This function takes a "result" structure as its only input argument, and
% requires an XLSX file containing the indices of trials to be discarded.
% It then removes those bad trials, and returns a reduced structure as its
% primary output argument, "retained". For easy access, it also returns its
% original input.
%
% This function can safely be executed multiple times, as "discarded"
% trials are in fact just set to empty, so their array indices are not 
% reassigned to other trials.
%
% Written by Florian Alexander Dehmelt, Tuebingen University, in 2018.


  % Identify and load an Excel file containing the indices of all unwanted
  % trials to be discarded. This file must contain four columns of numbers
  % (from left to right: fish no., eye no., stimulus type, and repetition.
  % It may contain as many text comments as desired; these will be ignored.
  folder.badtrial = folderstring;
%   folder.badtrial = 'C:\Users\fdehmelt\Dropbox\ThinkPad Dropbox\MATLAB\201808 SphereAnalysis\Sample Data\D series\';
  regularset.badtrial = 'DiscardTrial.xlsx';
  badtrial = xlsread([folder.badtrial,regularset.badtrial]);
  
  % The "retained" structure is the same as the "original" one...
  retained = original;
  
  % ...except that unwanted trials are overwritten by empty values.
  % They thus appear the same way as non-existent trials already did.
  for trial = 1:size(badtrial,1)
    
    % Find the position of the bad trial within the structure.
    fish       = badtrial(trial,1);
    eye        = badtrial(trial,2);
    stimtype   = badtrial(trial,3) + 1; % The +1 converts index >=0 to >=1.
    repetition = badtrial(trial,4);
    
    % Overwrite all field entries with "[]".
    fieldname = fieldnames(retained);
    for field = 1:numel(fieldname)
      retained(fish,eye,stimtype,repetition).(fieldname{field}) = [];
    end
  
  end
  
end


function [altered,original] = zeroTrial(original,folderstring)
% ZEROTRIAL sets gains to zero based on visual inspection of trials.
%
% This function takes a "result" structure as its only input argument, and
% requires an XLSX file containing the indices of trials to be set to zero.
% It then adjusts those gains, and returns an altered structure as its
% primary output argument, "retained". For easy access, it also returns its
% original input.
%
% This function can safely be executed multiple times, as "altered"
% trials are in fact just set to zero, so their array indices are not 
% reassigned to other trials.
%
% Written by Florian Alexander Dehmelt, Tuebingen University, in 2018.


  % Identify and load an Excel file containing the indices of all unwanted
  % trials to be discarded. This file must contain four columns of numbers
  % (from left to right: fish no., eye no., stimulus type, and repetition.
  % It may contain as many text comments as desired; these will be ignored.
  folder.badtrial = folderstring;
%   folder.badtrial = 'C:\Users\fdehmelt\Dropbox\ThinkPad Dropbox\MATLAB\201808 SphereAnalysis\Sample Data\D series\';
  regularset.badtrial = 'ZeroTrial.xlsx';
  badtrial = xlsread([folder.badtrial,regularset.badtrial]);
  
  % The "altered" structure is the same as the "original" one...
  altered = original;
  
  % ...except that gains of visually identified trials are set to zero.
  % They thus appear the same way as non-existent trials already did.
  for trial = 1:size(badtrial,1)
    
    % Find the position of the bad trial within the structure.
    fish       = badtrial(trial,1);
    eye        = badtrial(trial,2);
    stimtype   = badtrial(trial,3) + 1; % The +1 converts index >=0 to >=1.
    repetition = badtrial(trial,4);
    
    % Overwrite the gain field entries with "0", retain all other values.
    altered(fish,eye,stimtype,repetition).gain = 0;
  
  end
  
end


function hd = letterfigure(hd)

  choice = 1;
  
  hd.regress.ax(3,1) = axes;
  hd.regress.ax(3,1).Color = 'none';
  hd.regress.ax(3,1).Position = [0 0 1 1];
  hd.regress.ax(3,1).Units = 'pixels';
  hd.regress.ax(3,1).Visible = 'off';
  hold on
  hd.regress.lt(1) = text(hd.regress.ax(1,1).Position(1) - 85, ...
                        hd.regress.ax(1,1).Position(2) + hd.regress.ax(1,1).Position(4) + 20, ...
                        char(96+2*(choice-1)+1), 'Units', 'pixels');
  hd.regress.lt(2) = text(hd.regress.ax(2,1).Position(1) - 85, ...
                        hd.regress.ax(1,1).Position(2) + hd.regress.ax(1,1).Position(4) + 20, ...
                        char(96+2*(choice-1)+2), 'Units', 'pixels');
  hold off
  [hd.regress.lt(:).FontSize] = deal(15);
  [hd.regress.lt(:).FontWeight] = deal('bold');


  [hd.regress.ax(1,:).LabelFontSizeMultiplier, ...
   hd.regress.ax(1,:).TitleFontSizeMultiplier] = deal(1);

end


function hd = barfigure(data)

  for parameter = 1:numel(data)
    if parameter < 3
      labelstring{parameter,:} = ['b_',num2str(parameter)];
    else
      labelstring{parameter,:} = ['b_{3,',num2str(parameter-2),'}'];
    end
  end

  % Create basic figure and axes:
  hd.regress.fg = figure();
  hd.regress.fg.Color = [1 1 1];
  hd.regress.fg.Name = 'Supplementary Figure: asymmetry';

  hd.regress.ax(1,1) = axes();
  hd.regress.ax(2,1) = axes();

  [hd.regress.fg.Units, hd.regress.ax(:,:).Units] = deal('pixels');
  [hd.regress.ax(:,:).FontSize] = deal(15);
  [hd.regress.ax(:,:).TitleFontSizeMultiplier, ...
   hd.regress.ax(:,:).LabelFontSizeMultiplier] = deal(1);
  [hd.regress.ax(:,:).TitleFontWeight] = deal('normal');

  hd.regress.fg.Position = [50 500 1000 410];
  hd.regress.ax(1,1).Position = [110 90 520 280];
  hd.regress.ax(2,1).Position = [750 90 225 280];
  
  barxpos = [[1 2],.5+(3:numel(data))];
  greenindex = 1:2;
  greyindex = setdiff(1:numel(barxpos), greenindex);
  [greendata,greydata] = deal(NaN(size(barxpos)));
  greendata(greenindex) = data(greenindex);
  greydata(greyindex) = data(greyindex);
    
  % The actual plotting:  
  axes(hd.regress.ax(1,1));
  hold on
  hd.regress.ba(1,1,1) = bar(barxpos, greendata);
%   hd.regress.er(1,1,1) = errorbar(barxpos, greendata, greensem);
  hd.regress.ba(1,1,2) = bar(barxpos, greydata);
%   hd.regress.er(1,1,2) = errorbar(barxpos, greydata, greysem);
  hold off

  axes(hd.regress.ax(2,1));
  hold on
%   hd.regress.ba(2,1,1) = bar(barxpos(greenindex), hist(greendata));
  % hd.regress.er(2,1,1) = errorbar(barxpos(1:2), ...
  [histy,histx] = hist(greydata);
  hd.regress.ba(2,1,2) = bar(histx,histy);
  % hd.regress.er(2,1,2) = errorbar(barxpos(3:4), ...
  hold off
  
  % Improve figure appearance:
%   [hd.regress.er(:).LineStyle] = deal('none');
%   [hd.regress.er(:).LineWidth] = deal(1.25);
%   [hd.regress.er(:).Color] = deal(.1*[1 1 1]);
  [hd.regress.ba(1,:,:).BarWidth] = deal(.8);
  [hd.regress.ba(2,1,2).BarWidth] = deal(.8);
  [hd.regress.ba(1,1,1).FaceColor] = deal([.2 .7 .4]);
  [hd.regress.ba(:,:,2).FaceColor] = deal(.7*[1 1 1]);
  [hd.regress.ba(1,:,:).EdgeColor, hd.regress.ba(2,1,2).EdgeColor] = deal('none');

%   [hd.regress.ax(1,1).XLim] = deal([0 max(barxpos)+.75]);
% %   [hd.regress.ax(2,1).XLim] = deal([.25 3.5]);
% %   [hd.regress.ax(2,1).YLim] = deal([-.12 .12]);
%   [hd.regress.ax(2,1).XLim] = deal([.25 max(barxpos(1:end/2))+.75]);
%   [hd.regress.ax(2,1).YLim] = deal([-.3 .3]);

  hd.regress.ax(1,1).XTick = unique(barxpos);
%   hd.regress.ax(2,1).XTick = unique(barxpos(1:end/2));
  [hd.regress.ax(1,1).XTickLabelRotation] = deal(90);
  hd.regress.ax(1,1).XTickLabel = labelstring;
%   hd.regress.ax(2,1).XTickLabel = labelstring{3:end};

  hd.regress.ax(1,1).XLabel.String = 'asymmetry coefficient';
  hd.regress.ax(1,1).YLabel.String = 'best regression';
  hd.regress.ax(2,1).XLabel.String = 'individual bias b_{3,k}';
  hd.regress.ax(2,1).YLabel.String = 'occurrence';
  for panel = 1:2
    hd.regress.ax(panel,1).YLabel.Units = 'pixels';
    hd.regress.ax(panel,1).YLabel.Position(1) = hd.regress.ax(panel,1).YLabel.Position(1) - 15;
  end

%   hd.regress.ax(1,1).Title.String = {'asymmetry coefficients'};
%   hd.regress.ax(2,1).Title.String = {'histogram of parameters b_{3,k}'};
  
  axes(hd.regress.ax(1,1));
  hold on
  plot(get(gca,'XLim'),[0 0],'-k','LineWidth',.25)
  hold off
  axes(hd.regress.ax(2,1));
  hold on
  plot(get(gca,'XLim'),[0 0],'-k','LineWidth',.25)
  hold off

end
