# Supplementary material for: Spherical arena reveals optokinetic response tuning to stimulus location, size, and frequency across entire visual field of larval zebrafish
Source: eLife. 2021 Jun 8;10:e63355. doi: 10.7554/eLife.63355 (PMC8233042; doi:10.7554/eLife.63355)
Supplement: Source code 1. — (A) Code to design visual stimuli, convert them to geographic coordinates, and map them onto the actual position of individual LEDs. (B) Code to numerically identify a distribution of nearly equidistant stimulus centres that is symmetric between the left and right, upper and lower, as well as front and rear hemispheres. (C) Code to read raw eye traces, identify individual stimulus phases, detect and remove saccades, compute piece-wise fits to cropped and pre-processed raw data, and return OKR gains. (D) Code to recreate the results figures from data, especially Figure 3, Figure 5, Figure 6. (E) Code to assess the significance of differences between the best fits to data for fish embedded upright or upside-down. This last set of code requires access to the raw data repository. [file elife-63355-code1.zip › SuppCode1D/figureBeatingField20190520.m]

clear all
close all

% GENERAL SETTINGS
warning('off','MATLAB:interp1:UsePCHIP')
% The line above deactivates the following cbrewer warning:
% Warning: INTERP1(...,'CUBIC') will change in a future release. Use INTERP1(...,'PCHIP') instead. 
% > In interp1>sanitycheckmethod (line 265)
%   In interp1>parseinputs (line 401)
%   In interp1 (line 80)
%   In interpolate_cbrewer (line 31)
%   In cbrewer (line 101)
%   In heatmap20180823 (line 21)
  

[positiondistribution.left,statistics.left] = beatingField('left eye only');
[positiondistribution.right,statistics.right] = beatingField('right eye only');

hd.beat.fg = figure();
hd.beat.fg.Name = 'Sphere manuscript (Suppl Fig); beating field';
hd.beat.fg.Color = [1 1 1];
hd.beat.fg.Position = [0 32 1700 900];


% % Populate the combined figure from previously generated partial figures...
hd.beat.ax(1,1) = copyobj(get(positiondistribution.left.diskviolin.fg,'Children'), hd.beat.fg);
hd.beat.ax(2,1) = copyobj(get(positiondistribution.left.areaviolin.fg,'Children'), hd.beat.fg);
hd.beat.ax(3,1) = copyobj(get(positiondistribution.left.freqviolin.fg,'Children'), hd.beat.fg);
hd.beat.ax(4,1) = copyobj(get(positiondistribution.right.diskviolin.fg,'Children'), hd.beat.fg);
hd.beat.ax(5,1) = copyobj(get(positiondistribution.right.areaviolin.fg,'Children'), hd.beat.fg);
hd.beat.ax(6,1) = copyobj(get(positiondistribution.right.freqviolin.fg,'Children'), hd.beat.fg);
% hd.beat.ax(5,1) = axes;

...get rid of the partial figures once pillaged...
close([1 2 3 4 5 6])

% ...then adjust the size, position and other properties of those objects.

% % [get(gcf,'Children').Units] = deal('pixels');
[hd.beat.ax(:,:).Units] = deal('pixels');
hd.beat.ax(1,1).Position = [ 110 70 350/2 780];
hd.beat.ax(2,1).Position = [ 620 70 350/2 780];
hd.beat.ax(3,1).Position = [1130 70 525/2 780];
hd.beat.ax(4,1).Position = [ 110+200 70 350/2 780];
hd.beat.ax(5,1).Position = [ 620+200 70 350/2 780];
hd.beat.ax(6,1).Position = [1130+290 70 525/2 780];


leftkids.disk = hd.beat.ax(1,1).Children;
leftkids.area = hd.beat.ax(2,1).Children;
leftkids.freq = hd.beat.ax(3,1).Children;
patches.disk = leftkids.disk(end*3/4+1:end);
patches.area = leftkids.area(end*3/4+1:end);
patches.freq = leftkids.freq(end*3/4+1:end);
leftquartiles.disk = leftkids.disk(1:end*3/4);
leftquartiles.area = leftkids.area(1:end*3/4);
leftquartiles.freq = leftkids.freq(1:end*3/4);
[patches.disk.FaceColor, patches.area.FaceColor, patches.freq.FaceColor] = deal(.3*[1 1 1]);
[leftquartiles.disk.Color, leftquartiles.area.Color, leftquartiles.freq.Color] = deal([.2 .8 .6]);

rightkids.disk = hd.beat.ax(4,1).Children;
rightkids.area = hd.beat.ax(5,1).Children;
rightkids.freq = hd.beat.ax(6,1).Children;
patches.disk = rightkids.disk(end*3/4+1:end);
patches.area = rightkids.area(end*3/4+1:end);
patches.freq = rightkids.freq(end*3/4+1:end);
rightquartiles.disk = rightkids.disk(1:end*3/4);
rightquartiles.area = rightkids.area(1:end*3/4);
rightquartiles.freq = rightkids.freq(1:end*3/4);
[patches.disk.FaceColor, patches.area.FaceColor, patches.freq.FaceColor] = deal(.3*[1 1 1]);
[rightquartiles.disk.Color, rightquartiles.area.Color, rightquartiles.freq.Color] = deal([1 .5 .5]);


[hd.beat.ax(:,:).FontSize] = deal(15);
[hd.beat.ax(:,:).TitleFontSizeMultiplier, ...
 hd.beat.ax(:,:).LabelFontSizeMultiplier] = deal(1);
[hd.beat.ax(:,:).TitleFontWeight] = deal('normal');


% re-format y axis labels (disk stimuli)
hd.beat.ax(1,1).YTick = [1,7, 8,17,26, 27,36,45];
oldlabel = hd.beat.ax(1,1).YTickLabel;
for entry = 1:numel(oldlabel)
  if str2num(oldlabel{entry}) < 8
    newlabel{entry} = ['H',num2str(str2num(oldlabel{entry})-1)];
  else
    newlabel{entry} = ['D',num2str(str2num(oldlabel{entry})-7)];
  end
end
hd.beat.ax(1,1).YTickLabel = newlabel;

% re-format y axis labels (area stimuli)
hd.beat.ax(2,1).YTick = unique([1:7:42,7:7:42]);
oldlabel = hd.beat.ax(2,1).YTickLabel;
for entry = 1:numel(oldlabel)
%   newlabel{entry} = ['A',num2str(mod(str2num(oldlabel{entry})-1,7)+1)];
  newlabel{entry} = ['A',oldlabel{entry}];
end
hd.beat.ax(2,1).YTickLabel = newlabel;

% re-format y axis labels (frequency stimuli)
hd.beat.ax(3,1).YTick = unique([1:7:42,7:7:42]);
oldlabel = hd.beat.ax(3,1).YTickLabel;
for entry = 1:numel(oldlabel)
  newlabel{entry} = ['F',oldlabel{entry}];
end
hd.beat.ax(3,1).YTickLabel = newlabel;


for panel = 4:6
  hd.beat.ax(panel,1).YTick = hd.beat.ax(panel-3,1).YTick;
end

% hide y axes for right eye
for panel = 4:6
%   hd.beat.ax(panel,1).YAxis.Visible = 'off';
  hd.beat.ax(panel,1).YTickLabel = [];
  hd.beat.ax(panel,1).YLabel.Visible = 'off';
end


minorstep = 15;
majorstep = 30;
[hd.beat.ax(:,1).XGrid, hd.beat.ax(:,1).YGrid, hd.beat.ax(:,1).Box] = deal('on');
[hd.beat.ax(1:3,1).XTick] = deal((-90:minorstep:90)-90);
[hd.beat.ax(4:6,1).XTick] = deal((-90:minorstep:90)+90);
for panel = 1:6
  [hd.beat.ax(panel,1).XTickLabel] = deal(num2cell(hd.beat.ax(panel,1).XTick)');
end
[hd.beat.ax(1:2,1).XLim] = deal([-50 50]-90);
[hd.beat.ax(:,1).TickLength] = deal([0 0]);
hd.beat.ax(3,1).XLim = -50-90 + [0, +1.5*diff(hd.beat.ax(1,1).XLim)];
hd.beat.ax(3,1).XLim = +50-90 + [-1.5*diff(hd.beat.ax(1,1).XLim),0];
for panel = 4:6
  hd.beat.ax(panel,1).XLim = -fliplr(hd.beat.ax(panel-3,1).XLim);
end
for panel = 1:6
  for tick = 1:numel(hd.beat.ax(panel,1).XTickLabel)
    if mod(str2num(hd.beat.ax(panel,1).XTickLabel{tick}), majorstep)
      hd.beat.ax(panel,1).XTickLabel{tick} = '';
    end
  end
end
axes(hd.beat.ax(3,1));
hold on
plot([1 1]*min(hd.beat.ax(1,1).XLim), hd.beat.ax(3,1).YLim, '--k','LineWidth',1)
hold off
axes(hd.beat.ax(6,1));
hold on
plot([1 1]*max(hd.beat.ax(4,1).XLim), hd.beat.ax(6,1).YLim, '--k','LineWidth',1)
hold off

for panel = 1:3
  hd.beat.ax(panel,1).YLabel.Units = 'pixels';
  hd.beat.ax(panel,1).YLabel.Position(1) = hd.beat.ax(panel,1).YLabel.Position(1) - 8;
end


% Display panel lettering:
hd.beat.ax(7,1) = axes;
hd.beat.ax(7,1).Color = 'none';
hd.beat.ax(7,1).Position = [0 0 1 1];
hd.beat.ax(7,1).Units = 'pixels';
hd.beat.ax(7,1).Visible = 'off';
hold on
hd.beat.lt(1) = text(hd.beat.ax(1,1).Position(1) - 90 , ...
                        hd.beat.ax(1,1).Position(2) + hd.beat.ax(1,1).Position(4) + 30, ...
                        'a', 'Units', 'pixels');
hd.beat.lt(2) = text(hd.beat.ax(2,1).Position(1) - 90, ...
                        hd.beat.ax(2,1).Position(2) + hd.beat.ax(2,1).Position(4) + 30, ...
                        'b', 'Units', 'pixels');
hd.beat.lt(3) = text(hd.beat.ax(3,1).Position(1) - 90, ...
                        hd.beat.ax(3,1).Position(2) + hd.beat.ax(3,1).Position(4) + 30, ...
                        'c', 'Units', 'pixels');
% hd.beat.lt(4) = text(hd.beat.ax(4,1).Position(1) + 35, ...
%                         hd.beat.ax(4,1).Position(2) + hd.beat.ax(4,1).Position(4) - 10, ...
%                         'd', 'Units', 'pixels');
% hd.beat.lt(5) = text(hd.beat.ax(5,1).Position(1) + 35, ...
%                         hd.beat.ax(5,1).Position(2) + hd.beat.ax(5,1).Position(4) - 10, ...
%                         'e', 'Units', 'pixels');
% hd.beat.lt(6) = text(hd.beat.ax(6,1).Position(1) + 35, ...
%                         hd.beat.ax(6,1).Position(2) + hd.beat.ax(6,1).Position(4) - 10, ...
%                         'f', 'Units', 'pixels');
hold off
[hd.beat.lt(:).FontSize] = deal(15);
[hd.beat.lt(:).FontWeight] = deal('bold');


% statistics.left.disk
% statistics.left.area
% statistics.left.freq
% statistics.right.disk
% statistics.right.area
% statistics.right.freq

meanofmedians.left.disk = mean(statistics.left.disk.median);
meanofmedians.left.area = mean(statistics.left.area.median);
meanofmedians.left.freq = mean(statistics.left.freq.median);
stdofmedians.left.disk = std(statistics.left.disk.median);
stdofmedians.left.area = std(statistics.left.area.median);
stdofmedians.left.freq = std(statistics.left.freq.median);
meanofmedians.right.disk = mean(statistics.right.disk.median);
meanofmedians.right.area = mean(statistics.right.area.median);
meanofmedians.right.freq = mean(statistics.right.freq.median);
stdofmedians.right.disk = std(statistics.right.disk.median);
stdofmedians.right.area = std(statistics.right.area.median);
stdofmedians.right.freq = std(statistics.right.freq.median);

meanofmedians.left
stdofmedians.left
meanofmedians.right
stdofmedians.right


function [hd,stat] = beatingField(eyestring)
  
  conventionforplot = 'CW';
  
  disk.file.result = 'result_20180110_125537.mat';
  disk.file.folder = 'C:\Users\dehmelt\Dropbox\Documents\MATLAB\201812 Sphere Analysis\Analysis pipeline 20181217\Data D Series (neue Experimente)\';
  load([disk.file.folder,disk.file.result],'result')
  disk.result = result;
  clearvars result

  freq.file.result = 'result_20180305_124441.mat';
  freq.file.folder = 'C:\Users\dehmelt\Dropbox\Documents\MATLAB\201812 Sphere Analysis\Analysis pipeline 20181217\Data V Series (V-Serie)\';
  load([freq.file.folder,freq.file.result],'result')
  freq.result = result;
  clearvars result

  area.file.result = 'result_20180228_090646.mat';
  area.file.folder = 'C:\Users\dehmelt\Dropbox\Documents\MATLAB\201812 Sphere Analysis\Analysis pipeline 20181217\Data A Series (A-Series)\';
  load([area.file.folder,area.file.result],'result')
  area.result = result;
  clearvars result

  % convert eye position relative to mediolateral axis to eye position relative
  % to body axis, i.e., geographic azimuth
  switch eyestring
    case 'left eye only'
      position.disk = -90 - poolPosition(disk.result,eyestring);
      position.area = -90 - poolPosition(area.result,eyestring);
      position.freq = -90 - poolPosition(freq.result,eyestring);
    case 'right eye only'
      position.disk = +90 - poolPosition(disk.result,eyestring);
      position.area = +90 - poolPosition(area.result,eyestring);
      position.freq = +90 - poolPosition(freq.result,eyestring);
    case 'both eyes'
      error('Not implemented.')
    otherwise
      error('Invalid choice of eyes.')
  end

  switch conventionforplot
    case 'CCW'
      position.disk = -position.disk;
      position.area = -position.area;
      position.freq = -position.freq;
  end
  
  hd.diskviolin.fg = figure();
  hd.diskviolin.fg.Color = [1 1 1];
  hd.diskviolin.fg.Name = 'disk stimuli,  field';
  hd.diskviolin.fg.Position = [1620 500 300 200];
  % letter indicate pooling across F = fish, E = eye, T = type, R = repetition
  keeptype = permute(position.disk,[1 2 3 5 4]);  % type = 4th index, move to back, ...
  szkeeptype = size(keeptype);
  pooledposition.disk.FER = reshape(keeptype, [numel(keeptype)/szkeeptype(end),szkeeptype(end)]);

%   hold on
  distributionPlot(pooledposition.disk.FER,'showMM',6,'xyOri','flipped')
%   defaultxlim = get(gca,'XLim');
%   ylevel = [7.5 26.5 45.5];
%   for divider = 1:numel(ylevel)
%     plot(defaultxlim, ylevel(divider)*[1 1],'-k')
%   end
%   hold off
  
  switch eyestring
    case 'left eye only'
      titlestring = 'left eye position';
    case 'right eye only'
      titlestring = 'right eye position';
    case 'both eyes'
      titlestring = 'both eyes pooled';
    otherwise
      error('Invalid choice of eye.')
  end
  
%   title('horizontal beating field')
	title(titlestring)
  xlabel('azimuth  (deg)')
  ylabel('stimulus type  (disk stimuli)')

  
  hd.areaviolin.fg = figure();
  hd.areaviolin.fg.Color = [1 1 1];
  hd.areaviolin.fg.Name = 'area stimuli, beating field';
  hd.areaviolin.fg.Position = [1620 500 300 200];
  % letter indicate pooling across F = fish, E = eye, T = type, R = repetition
  keeptype = permute(position.area,[1 2 3 5 4]);  % type = 4th index, move to back, ...
  szkeeptype = size(keeptype);
  pooledposition.area.FER = reshape(keeptype, [numel(keeptype)/szkeeptype(end),szkeeptype(end)]);

  distributionPlot(pooledposition.area.FER,'showMM',6,'xyOri','flipped')

  title(titlestring)
  xlabel('azimuth  (deg)')
  ylabel('stimulus type  (area stimuli)')
  
  
  hd.freqviolin.fg = figure();
  hd.freqviolin.fg.Color = [1 1 1];
  hd.freqviolin.fg.Name = 'frequency stimuli, beating field';
  hd.freqviolin.fg.Position = [1620 500 300 200];
  % letter indicate pooling across F = fish, E = eye, T = type, R = repetition
  keeptype = permute(position.freq,[1 2 3 5 4]);  % type = 4th index, move to back, ...
  szkeeptype = size(keeptype);
  pooledposition.freq.FER = reshape(keeptype, [numel(keeptype)/szkeeptype(end),szkeeptype(end)]);
  
  distributionPlot(pooledposition.freq.FER,'showMM',6,'xyOri','flipped')

  title(titlestring)
  xlabel('azimuth  (deg)')
  ylabel('stimulus type  (frequency stimuli)')
  
  stat.disk.mean = nanmean(pooledposition.disk.FER,1);
  stat.area.mean = nanmean(pooledposition.area.FER,1);
  stat.freq.mean = nanmean(pooledposition.freq.FER,1);
  stat.disk.median = nanmedian(pooledposition.disk.FER,1);
  stat.area.median = nanmedian(pooledposition.area.FER,1);
  stat.freq.median = nanmedian(pooledposition.freq.FER,1);
  stat.disk.std = nanstd(pooledposition.disk.FER,[],1);
  stat.area.std = nanstd(pooledposition.area.FER,[],1);
  stat.freq.std = nanstd(pooledposition.freq.FER,[],1);
  stat.disk.sem = nanstd(pooledposition.disk.FER,[],1) / numel(pooledposition.disk.FER);
  stat.area.sem = nanstd(pooledposition.area.FER,[],1) / numel(pooledposition.area.FER);
  stat.freq.sem = nanstd(pooledposition.freq.FER,[],1) / numel(pooledposition.freq.FER);
  stat.disk.numfish = size(disk.result,1);
  stat.area.numfish = size(area.result,1);
  stat.freq.numfish = size(freq.result,1);

end


function rawpos = poolPosition(result,eyestring)

  switch eyestring
    case 'left eye only'
      eyerange = 1;
    case 'right eye only'
      eyerange = 2;
    case 'both eyes'
      eyeindex = 1:2;
    otherwise
      error('Invalid choice of eye.')
%     otherwise
%       eyerange = 1:size(result,2);
  end
  
  maxnumdatapoint = 0;
  for fish = 1:size(result,1)
    for eye = eyerange
      for type = 1:size(result,3)
        for repetition = 1:size(result,4)  
          maxnumdatapoint = max(maxnumdatapoint, numel(result(fish,eye,type,repetition).y_raw));
        end
      end
    end
  end
  
  rawpos = NaN([maxnumdatapoint, size(result)]);
  for fish = 1:size(result,1)
%     for eye = 1:size(result,2)
    for eye = eyerange
      for type = 1:size(result,3)
        for repetition = 1:size(result,4)
          if ~isempty(result(fish,eye,type,repetition).y_raw)
            numdatapoint = numel(result(fish,eye,type,repetition).y_raw);
            rawpos(1:numdatapoint,fish,eye,type,repetition) = result(fish,eye,type,repetition).y_raw;
%             realpos{fish,eye,type,repetition} = rawpos(~isnan(rawpos));
          end
        end
      end
    end
  end
  
end


function [maxpos,minpos,meanpos,medianpos,stdpos,sempos] = analysePosition(result)

  [maxpos,minpos,meanpos,medianpos,stdpos,sempos] = deal(NaN(size(result)));

  for fish = 1:size(result,1)
    for eye = 1:size(result,2)
      for type = 1:size(result,3)
        for repetition = 1:size(result,4)

          if ~isempty(result(fish,eye,type,repetition).y_raw)

            rawpos = result(fish,eye,type,repetition).y_raw;
            realpos = rawpos(~isnan(rawpos));
            maxpos(fish,eye,type,repetition)    = max(realpos);
            minpos(fish,eye,type,repetition)    = min(realpos);
            meanpos(fish,eye,type,repetition)   = mean(realpos);
            medianpos(fish,eye,type,repetition) = median(realpos);
            stdpos(fish,eye,type,repetition)    = std(realpos);
%             sempos(fish,eye,type,repetition)    = std(realpos) / sqrt(numel(realpos));

          end

        end
      end
    end
  end

end
