# Supplementary material for: Spherical arena reveals optokinetic response tuning to stimulus location, size, and frequency across entire visual field of larval zebrafish
Source: eLife. 2021 Jun 8;10:e63355. doi: 10.7554/eLife.63355 (PMC8233042; doi:10.7554/eLife.63355)
Supplement: Source code 1. — (A) Code to design visual stimuli, convert them to geographic coordinates, and map them onto the actual position of individual LEDs. (B) Code to numerically identify a distribution of nearly equidistant stimulus centres that is symmetric between the left and right, upper and lower, as well as front and rear hemispheres. (C) Code to read raw eye traces, identify individual stimulus phases, detect and remove saccades, compute piece-wise fits to cropped and pre-processed raw data, and return OKR gains. (D) Code to recreate the results figures from data, especially Figure 3, Figure 5, Figure 6. (E) Code to assess the significance of differences between the best fits to data for fish embedded upright or upside-down. This last set of code requires access to the raw data repository. [file elife-63355-code1.zip › SuppCode1D/figureClara20190606.m]

clear all
close all

% original.filename = 'Analysis new experiments.xlsx';
% original.foldername = 'C:\Users\dehmelt\Dropbox\Desk\20181125 Ergebnisse Clara\';
% original.foldername = ['\\172.25.250.112\arrenberg_data\shared\MS_SphereArena\Resources\', ...
%   'ContributionClara\190604_forFD_foldersCSfromAA\postBachelor_flippedscreens_181125'];

% original.filename = 'Reanalysis.xlsx';
original.filename = 'Reanalysis_FD20190606.xlsx';
original.foldername = ['\\172.25.250.112\arrenberg_data\shared\MS_SphereArena\Resources\', ...
                  'ContributionClara\190604_forFD_foldersCSfromAA\181009\'];
flippedscreen.filename = 'Analysis new experiments.xlsx';
flippedscreen.foldername = ['\\172.25.250.112\arrenberg_data\shared\MS_SphereArena\Resources\', ...
                  'ContributionClara\190604_forFD_foldersCSfromAA\postBachelor_flippedscreens_181125\'];
                

% type 1: left eye BLANK
% type 2: right eye BLANK
% type 3: moving stimulus for both eyes
% type 4: left eye STATIONARY
% type 5: right eye STATIONARY
% type 6: STATIONARY stimulus for both eyes
% type 7: left eye SHIELDED
% type 8: right eye SHIELDED
% type 9: BLANK stimulus for both eyes
% Eyes not mentioned were always exposed to a moving stimulus.
labelstring = [{'LE blank', 'RE blank', 'binocular stim.', 'LE stationary', 'RE stationary', ...
               'both stationary', 'LE shielded', 'RE shielded', 'both blank',}, ...
               cell(1,13),{'binocular stim.*'},cell(1,3),{'LE shielded*','RE shielded*'}];

% Interesting comparisons: 3 vs. 7 and 8, 3 vs. 4 and 5, 3 vs. 1 and 2, 1 vs. 7 and 2 vs. 8
% To use new data with flipped screens, prefix a "2", e.g., "28" for new type 8.
% comparison = {[3 7 8], [3 4 5], [3 1 2], [1 7 2 8]};
% comparison = {[23 27 28], [23 4 5], [23 1 2], [1 27 2 28]};
comparison = {[23 4 5], [23 1 2], [23 27 28], [1 27 2 28]};

% Read and process data:
for stimtype = 1:9
  fieldstr = ['type',num2str(stimtype)];
  no1 = num2str(stimtype+2);       % row of single-digit stimtype (e.g. ST4),  first half of fish
  no2 = num2str(stimtype+2+9);     % row of double-digit stimtype (e.g. ST13), first half of fish
  no3 = num2str(stimtype+2+24);    % row of single-digit stimtype (e.g. ST4),  second half of fish
  no4 = num2str(stimtype+2+9+24);  % row of double-digit stimtype (e.g. ST13), second half of fish
  data.(fieldstr).rawdata = ...
    [xlsread([original.foldername,original.filename],'Raw data FD20190606',['B',no1,':W',no1]), ...
     xlsread([original.foldername,original.filename],'Raw data FD20190606',['B',no3,':W',no3]), ...
     xlsread([original.foldername,original.filename],'Raw data FD20190606',['B',no2,':W',no2]), ...
     xlsread([original.foldername,original.filename],'Raw data FD20190606',['B',no4,':W',no4])];
  data.(fieldstr).left.raw  = data.(fieldstr).rawdata(1:2:end);
  data.(fieldstr).right.raw = data.(fieldstr).rawdata(2:2:end);
  data.(fieldstr).left.mean  = nanmean(data.(fieldstr).left.raw);
  data.(fieldstr).right.mean = nanmean(data.(fieldstr).right.raw);
  data.(fieldstr).left.std  = nanstd(data.(fieldstr).left.raw);
  data.(fieldstr).right.std = nanstd(data.(fieldstr).right.raw);
  data.(fieldstr).left.sem  = nanstd(data.(fieldstr).left.raw) / ...
                              sqrt(numel(~isnan(data.(fieldstr).left.raw)));
  data.(fieldstr).right.sem = nanstd(data.(fieldstr).right.raw) / ...
                              sqrt(numel(~isnan(data.(fieldstr).right.raw)));
end

% Read and process revised data:
% type 3: moving stimulus for both eyes (here type 23 to distinguish from original type 3)
data.type23.left.mean = xlsread([flippedscreen.foldername,flippedscreen.filename],'RESULTS','B3');
data.type23.left.std  = xlsread([flippedscreen.foldername,flippedscreen.filename],'RESULTS','B4');
data.type23.left.sem  = xlsread([flippedscreen.foldername,flippedscreen.filename],'RESULTS','B5');
data.type23.right.mean = xlsread([flippedscreen.foldername,flippedscreen.filename],'RESULTS','D3');
data.type23.right.std  = xlsread([flippedscreen.foldername,flippedscreen.filename],'RESULTS','D4');
data.type23.right.sem  = xlsread([flippedscreen.foldername,flippedscreen.filename],'RESULTS','D5');
% type 7: left eye shielded (here type 27 to distinguish from original type 7)
data.type27.left.mean = xlsread([flippedscreen.foldername,flippedscreen.filename],'RESULTS','B15');
data.type27.left.std  = xlsread([flippedscreen.foldername,flippedscreen.filename],'RESULTS','B16');
data.type27.left.sem  = xlsread([flippedscreen.foldername,flippedscreen.filename],'RESULTS','B17');
data.type27.right.mean = xlsread([flippedscreen.foldername,flippedscreen.filename],'RESULTS','D15');
data.type27.right.std  = xlsread([flippedscreen.foldername,flippedscreen.filename],'RESULTS','D16');
data.type27.right.sem  = xlsread([flippedscreen.foldername,flippedscreen.filename],'RESULTS','D17');
% type 8: right eye shielded (here type 28 to distinguish from original type 8)
data.type28.left.mean = xlsread([flippedscreen.foldername,flippedscreen.filename],'RESULTS','E15');
data.type28.left.std  = xlsread([flippedscreen.foldername,flippedscreen.filename],'RESULTS','E16');
data.type28.left.sem  = xlsread([flippedscreen.foldername,flippedscreen.filename],'RESULTS','E17');
data.type28.right.mean = xlsread([flippedscreen.foldername,flippedscreen.filename],'RESULTS','G15');
data.type28.right.std  = xlsread([flippedscreen.foldername,flippedscreen.filename],'RESULTS','G16');
data.type28.right.sem  = xlsread([flippedscreen.foldername,flippedscreen.filename],'RESULTS','G17');


% Plot:
for choice = 1:numel(comparison)
  
  % Basic plots:
  hd = barfigure(data,comparison{choice},labelstring);

  % Display panel lettering:
  hd = letterfigure(hd,choice);
  
end

% figure(101)
% hold on
% bar(1:4,[data.type4.left.mean,data.type4.right.mean,data.type5.left.mean,data.type5.right.mean])
% hold off


function hd = letterfigure(hd,choice)

  hd.clara.ax(3,1) = axes;
  hd.clara.ax(3,1).Color = 'none';
  hd.clara.ax(3,1).Position = [0 0 1 1];
  hd.clara.ax(3,1).Units = 'pixels';
  hd.clara.ax(3,1).Visible = 'off';
  hold on
  hd.clara.lt(1) = text(hd.clara.ax(1,1).Position(1) - 85, ...
                        hd.clara.ax(1,1).Position(2) + hd.clara.ax(1,1).Position(4) + 20, ...
                        char(96+2*(choice-1)+1), 'Units', 'pixels');
  hd.clara.lt(2) = text(hd.clara.ax(2,1).Position(1) - 85, ...
                        hd.clara.ax(1,1).Position(2) + hd.clara.ax(1,1).Position(4) + 20, ...
                        char(96+2*(choice-1)+2), 'Units', 'pixels');
  hold off
  [hd.clara.lt(:).FontSize] = deal(15);
  [hd.clara.lt(:).FontWeight] = deal('bold');


  [hd.clara.ax(1,:).LabelFontSizeMultiplier, ...
   hd.clara.ax(1,:).TitleFontSizeMultiplier] = deal(1);

end


function hd = barfigure(data,stimlist,labelstring)

  % Create basic figure and axes:
  hd.clara.fg = figure();
  hd.clara.fg.Color = [1 1 1];
  hd.clara.fg.Name = 'Supplementary Figure: Clara''s controls';

  hd.clara.ax(1,1) = axes();
  hd.clara.ax(2,1) = axes();

  [hd.clara.fg.Units, hd.clara.ax(:,:).Units] = deal('pixels');
  [hd.clara.ax(:,:).FontSize] = deal(15);
  [hd.clara.ax(:,:).TitleFontSizeMultiplier, ...
   hd.clara.ax(:,:).LabelFontSizeMultiplier] = deal(1);
  [hd.clara.ax(:,:).TitleFontWeight] = deal('normal');

  hd.clara.fg.Position = [50 500 900 450];
  hd.clara.ax(1,1).Position = [110 120 280 280];
  hd.clara.ax(2,1).Position = [580 120 280 280];
  
  % Define yoking index:
  yoking = @(a,b) (a-b)./(a+b);
  
  % Data collection:
  % barxpos = [1 3.5 2 4.5];
  if numel(stimlist) == 3
    barxpos = [1 2 3 4.5 5.5 6.5];
    greenindex = [1 numel(stimlist)+1];
  elseif numel(stimlist) == 4
    barxpos = [1 2 3.25 4.25 6 7 8.25 9.25];
    greenindex = [1 1 1 1] + [0 1 2 3]/2*numel(stimlist);
  else
    barxpos = 1:numel(stimlist);
    greenindex = NaN;
%     greenindex = [1 numel(stimlist)+1];
  end

  greyindex = setdiff(1:numel(barxpos), greenindex);
  
  if numel(stimlist) < 4
    
    [greenmean,greenstd,greensem,greymean,greystd,greysem] = deal(NaN(1, numel(barxpos)));

    % data for green bars
    greenmean(greenindex) = [data.(['type',num2str(stimlist(1))]).left.mean, ...
                             data.(['type',num2str(stimlist(1))]).right.mean];
    greenstd(greenindex)  = [data.(['type',num2str(stimlist(1))]).left.std, ...
                             data.(['type',num2str(stimlist(1))]).right.std];
    greensem(greenindex)  = [data.(['type',num2str(stimlist(1))]).left.sem, ...
                             data.(['type',num2str(stimlist(1))]).right.sem];
                           
    % data for grey bars
    [meancollection,stdcollection,semcollection] = deal([]);
    for stimindex = 2:numel(stimlist)
      meancollection = [meancollection, data.(['type',num2str(stimlist(stimindex))]).left.mean, ...
                                        data.(['type',num2str(stimlist(stimindex))]).right.mean];
      stdcollection  = [stdcollection,  data.(['type',num2str(stimlist(stimindex))]).left.std, ...
                                        data.(['type',num2str(stimlist(stimindex))]).right.std];
      semcollection  = [semcollection,  data.(['type',num2str(stimlist(stimindex))]).left.sem, ...
                                        data.(['type',num2str(stimlist(stimindex))]).right.sem];
    end
    greymean(greyindex) = [meancollection(1:2:end),meancollection(2:2:end)];
    greystd(greyindex)  = [stdcollection(1:2:end),stdcollection(2:2:end)];
    greysem(greyindex)  = [semcollection(1:2:end),semcollection(2:2:end)];
    
  elseif numel(stimlist) >= 4
    
    [greenmean,greenstd,greensem,greymean,greystd,greysem] = deal(NaN(1, numel(barxpos)));

    % data for green bars
    [meancollection,stdcollection,semcollection] = deal([]);
    for stimindex = 1:2:numel(stimlist)
      meancollection = [meancollection, data.(['type',num2str(stimlist(stimindex))]).left.mean, ...
                                        data.(['type',num2str(stimlist(stimindex))]).right.mean];
      stdcollection  = [stdcollection,  data.(['type',num2str(stimlist(stimindex))]).left.std, ...
                                        data.(['type',num2str(stimlist(stimindex))]).right.std];
      semcollection  = [semcollection,  data.(['type',num2str(stimlist(stimindex))]).left.sem, ...
                                        data.(['type',num2str(stimlist(stimindex))]).right.sem];
    end
    greenmean(greenindex) = [meancollection(1:2:end),meancollection(2:2:end)];
    greenstd(greenindex)  = [stdcollection(1:2:end),stdcollection(2:2:end)];
    greensem(greenindex)  = [semcollection(1:2:end),semcollection(2:2:end)];
    
    % data for grey bars                    
    [meancollection,stdcollection,semcollection] = deal([]);
    for stimindex = 2:2:numel(stimlist)
      meancollection = [meancollection, data.(['type',num2str(stimlist(stimindex))]).left.mean, ...
                                        data.(['type',num2str(stimlist(stimindex))]).right.mean];
      stdcollection  = [stdcollection,  data.(['type',num2str(stimlist(stimindex))]).left.std, ...
                                        data.(['type',num2str(stimlist(stimindex))]).right.std];
      semcollection  = [semcollection,  data.(['type',num2str(stimlist(stimindex))]).left.sem, ...
                                        data.(['type',num2str(stimlist(stimindex))]).right.sem];
    end
    greymean(greyindex) = [meancollection(1:2:end),meancollection(2:2:end)];
    greystd(greyindex)  = [stdcollection(1:2:end),stdcollection(2:2:end)];
    greysem(greyindex)  = [semcollection(1:2:end),semcollection(2:2:end)];
    
  end
  
  % The actual plotting:  
  axes(hd.clara.ax(1,1));
  hold on
  hd.clara.ba(1,1,1) = bar(barxpos, greenmean);
  hd.clara.er(1,1,1) = errorbar(barxpos, greenmean, greensem);
  hd.clara.ba(1,1,2) = bar(barxpos, greymean);
  hd.clara.er(1,1,2) = errorbar(barxpos, greymean, greysem);
  hold off

  axes(hd.clara.ax(2,1));
  hold on
  hd.clara.ba(2,1,1) = bar(barxpos(1:end/2), yoking(greenmean(1:end/2),greenmean(end/2+1:end)));
  % hd.clara.er(2,1,1) = errorbar(barxpos(1:2), ...
  hd.clara.ba(2,1,2) = bar(barxpos(1:end/2), yoking(greymean(1:end/2),greymean(end/2+1:end)));
  % hd.clara.er(2,1,2) = errorbar(barxpos(3:4), ...
  hold off
  
  % Improve figure appearance:
  [hd.clara.er(:).LineStyle] = deal('none');
  [hd.clara.er(:).LineWidth] = deal(1.25);
  [hd.clara.er(:).Color] = deal(.1*[1 1 1]);
  [hd.clara.ba(1,:,:).BarWidth] = deal(.8);
  [hd.clara.ba(2,:,:).BarWidth] = deal(.8);
  if numel(stimlist) < 4
    [hd.clara.ba(:,:,1).FaceColor] = deal([.2 .7 .4]);
  else
    [hd.clara.ba(:,:,1).FaceColor] = deal(.4*[1 1 1]);
  end
  [hd.clara.ba(:,:,2).FaceColor] = deal(.7*[1 1 1]);
  [hd.clara.ba(:).EdgeColor] = deal('none');

  [hd.clara.ax(1,1).XLim] = deal([0 max(barxpos)+.75]);
%   [hd.clara.ax(2,1).XLim] = deal([.25 3.5]);
%   [hd.clara.ax(2,1).YLim] = deal([-.12 .12]);
  [hd.clara.ax(2,1).XLim] = deal([.25 max(barxpos(1:end/2))+.75]);
  [hd.clara.ax(2,1).YLim] = deal([-.3 .3]);

  hd.clara.ax(1,1).XTick = unique(barxpos);
  hd.clara.ax(2,1).XTick = unique(barxpos(1:end/2));
  [hd.clara.ax(:,1).XTickLabelRotation] = deal(40);
  [hd.clara.ax(1,1).XTickLabel] = deal({labelstring{[stimlist,stimlist]}});
  [hd.clara.ax(2,1).XTickLabel] = deal({labelstring{stimlist}});

  hd.clara.ax(1,1).YLabel.String = 'mean OKR gain';
  hd.clara.ax(2,1).YLabel.String = 'yoking index Y';
  for panel = 1:2
    hd.clara.ax(panel,1).YLabel.Units = 'pixels';
    hd.clara.ax(panel,1).YLabel.Position(1) = hd.clara.ax(panel,1).YLabel.Position(1) - 15;
  end

  hd.clara.ax(1,1).Title.String = {'   left eye gain,  right eye gain'};
  hd.clara.ax(2,1).Title.String = {'Y = (g_L - g_R)/(g_L + g_R)'};
  
  axes(hd.clara.ax(1,1));
  hold on
  plot(get(gca,'XLim'),[0 0],'-k','LineWidth',.25)
  hold off
  axes(hd.clara.ax(2,1));
  hold on
  plot(get(gca,'XLim'),[0 0],'-k','LineWidth',.25)
  hold off

end
