# Supplementary material for: Spherical arena reveals optokinetic response tuning to stimulus location, size, and frequency across entire visual field of larval zebrafish
Source: eLife. 2021 Jun 8;10:e63355. doi: 10.7554/eLife.63355 (PMC8233042; doi:10.7554/eLife.63355)
Supplement: Source code 1. — (A) Code to design visual stimuli, convert them to geographic coordinates, and map them onto the actual position of individual LEDs. (B) Code to numerically identify a distribution of nearly equidistant stimulus centres that is symmetric between the left and right, upper and lower, as well as front and rear hemispheres. (C) Code to read raw eye traces, identify individual stimulus phases, detect and remove saccades, compute piece-wise fits to cropped and pre-processed raw data, and return OKR gains. (D) Code to recreate the results figures from data, especially Figure 3, Figure 5, Figure 6. (E) Code to assess the significance of differences between the best fits to data for fish embedded upright or upside-down. This last set of code requires access to the raw data repository. [file elife-63355-code1.zip › SuppCode1D/figureCone20190604.m]

function hd = coneAnalysis
  
%   datachoice = 'visual field';  % for main figure
  datachoice = 'retina';  % for supplementary figure


  warning('off','MATLAB:interp1:UsePCHIP')
  % deactivating the following cbrewer warning:
  % Warning: INTERP1(...,'CUBIC') will change in a future release. Use INTERP1(...,'PCHIP') instead. 
  % > In interp1>sanitycheckmethod (line 265)
  %   In interp1>parseinputs (line 401)
  %   In interp1 (line 80)
  %   In interpolate_cbrewer (line 31)
  %   In cbrewer (line 101)
  %   In heatmap20180823 (line 21) 
  
%   global globalparam
  close all
  
  cd(['C:\Users\dehmelt\Dropbox\Documents\MATLAB\', ...
      '201808 SphereAnalysis\fromTakeshiBadenlab_180615'])
  
    
  % Define which character sequences identify the different types of data file.
  filestring.all   = 'allCones';
  filestring.blue  = 'Blue';
  filestring.green = 'Green';
  filestring.red   = 'Red';
  filestring.uv    = 'UV';
  
  
  % Manually set max. cone density per square mm, as in Zimmermann et al.
  maxdensity = 35000;
  
  % Manually select data files, and automatically check their names.
  switch datachoice
    case 'visual field'
      fileselection = {'VisualFieldProjection_Red_8dpf.txt', ...
                       'VisualFieldProjection_Green_8dpf.txt','VisualFieldProjection_Blue_8dpf.txt', ...
                       'VisualFieldProjection_UV_8dpf.txt','VisualFieldProjection_allCones_8dpf.txt'};
    case 'retina'
      fileselection = {'DensityinRetina_Red_8dpf.txt', ...
                       'DensityinRetina_Green_8dpf.txt','DensityinRetina_Blue_8dpf.txt', ...
                       'DensityinRetina_UV_8dpf.txt','DensityinRetina_allCones_8dpf.txt'};
  end
  occurrence = struct('all',[],'blue',[],'green',[],'red',[],'uv',[]);
  for file = 1:numel(fileselection)
    occurrence.all   = [occurrence.all,   ~isempty(strfind(fileselection{file},filestring.all))];
    occurrence.blue  = [occurrence.blue,  ~isempty(strfind(fileselection{file},filestring.blue))];
    occurrence.green = [occurrence.green, ~isempty(strfind(fileselection{file},filestring.green))];
    occurrence.red   = [occurrence.red,   ~isempty(strfind(fileselection{file},filestring.red))];
    occurrence.uv    = [occurrence.uv,    ~isempty(strfind(fileselection{file},filestring.uv))];
  end
  
  
  % Check whether each type of file was selected exactly once.
  if sum(occurrence.all) == 0
    disp(['None of the file names contain the characters ''',filestring.all,'''.'])
  elseif sum(occurrence.all) > 1
    error(['More than one file name contains the characters ''',filestring.all,'''!'])
  else
    datafile.all = fileselection{find(occurrence.all)}; %#ok<FNDSB>
  end
  if sum(occurrence.blue) == 0
    disp(['None of the file names contain the characters ''',filestring.blue,'''.'])
  elseif sum(occurrence.blue) > 1
    error(['More than one file name contains the characters ''',filestring.blue,'''!'])
  else
    datafile.blue = fileselection{find(occurrence.blue)}; %#ok<FNDSB>
  end
  if sum(occurrence.green) == 0
    disp(['None of the file names contain the characters ''',filestring.green,'''.'])
  elseif sum(occurrence.green) > 1
    error(['More than one file name contains the characters ''',filestring.green,'''!'])
  else
    datafile.green = fileselection{find(occurrence.green)}; %#ok<FNDSB>
  end
  if sum(occurrence.red) == 0
    disp(['None of the file names contain the characters ''',filestring.red,'''.'])
  elseif sum(occurrence.red) > 1
    error(['More than one file name contains the characters ''',filestring.red,'''!'])
  else
    datafile.red = fileselection{find(occurrence.red)}; %#ok<FNDSB>
  end
  if sum(occurrence.uv) == 0
    disp(['None of the file names contain the characters ''',filestring.uv,'''.'])
  elseif sum(occurrence.uv) > 1
    error(['More than one file name contains the characters ''',filestring.uv,'''!'])
  else
    datafile.uv = fileselection{find(occurrence.uv)}; %#ok<FNDSB>
  end


%   % Fit centres from FitAzimElev20181217.txt:
%   leftnormmaxazim = 74.1675;
%   leftnormmaxelev = 5.9175;
%   leftnormmeanazim = 74.9488;
%   leftnormmeanelev = 5.7009;
%   leftnormratioazim = 74.9490;
%   leftnormratioelev = 5.7007;
%   rightnormmaxazim = -72.0633;
%   rightnormmaxelev = 7.3858;
%   rightnormmeanazim = -71.1931;
%   rightnormmeanelev = 7.5766;
%   rightnormratioazim = -71.1933;
%   rightnormratioelev = 7.5767;
  leftazim_body = -80.2647;
  leftelev_body = 6.0557;
  rightazim_body = +77.0306;
  rightelev_body = -1.9776;

  % Median eye position, pooled once, from positionAnalysis20181217.m:
  leftmedianazim =  +6.2450;
  rightmedianazim = -9.8760;
  leftmeanazim =  +5.2455;
  rightmeanazim = -9.8840;
  leftstdazim = 6.1703;
  rightstdazim = 6.5227;
  leftsemazim = 0.2472;
  rightsemazim = 0.2613;

  % Median vertical eye position, from figureVertical20190225.m:
  leftmeanelev = 3.4937;  % meanmeanposition.UUH(:,:,1);
  rightmeanelev = 4.8735; % meanmeanposition.UUH(:,:,2);
  
  % Corrected to eye-centred visual field angles:
  leftazim_eye = abs(leftazim_body - leftmeanazim);
  leftelev_eye = leftelev_body - leftmeanelev;
  rightazim_eye = abs(rightazim_body - rightmeanazim);
  rightelev_eye = rightelev_body - rightmeanelev;


  % Create one figure panel per file, and all plots on it.
  datapresent = fieldnames(datafile);
  % Reorder field names to reflect desired arrangement of panels on figure.
  datapresent = {datapresent{[4 3 2 5 1]}};
  
  for typeindex = 1:numel(datapresent)
    
    conetype = datapresent{typeindex};
    textfile = datafile.(conetype);

    switch datachoice
      case 'visual field'
        conedata = importdata(textfile) * maxdensity;
      case 'retina'
        conedata = importdata(textfile);
    end
    switch datachoice
      case 'visual field'
        conedata = rot90(conedata,3); % so up is at top, anterior to the left
      case 'retina'
        conedata = rot90(conedata,1); % so up is at bottom, anterior to the right  
    end
    conedata(conedata==0) = NaN; % consider nonzero data only, i.e. from the true area of the retina

    
    switch datachoice
      case 'visual field'
        % Undo approximate correction by Takeshi, then apply a more precise one:
        offsetAzimTakeshi = 8;
        offsetElevTakeshi = 5;
        offsetAzimAccurate = abs(leftmedianazim);
        offsetElevAccurate = leftmeanelev;
        resolutionAzim = size(conedata,2)/360;
        resolutionElev = size(conedata,1)/180;
        discreteShiftAzim = round((offsetAzimTakeshi-offsetAzimAccurate)/resolutionAzim);
        discreteShiftElev = round((offsetElevTakeshi-offsetElevAccurate)/resolutionElev);
        nandata = NaN(size(conedata));
        % Execute shift (min/max sanitise indices in case shift is negative):
        nandata(max(1,1-discreteShiftElev):min(end,end-discreteShiftElev), ...
                max(1,1-discreteShiftAzim):min(end,end-discreteShiftAzim)) = ...
          conedata(max(1,1+discreteShiftElev):min(end,end+discreteShiftElev), ...
                   max(1,1+discreteShiftAzim):min(end,end+discreteShiftAzim));
        % Overwrite original data:
        conedata = nandata;
      case 'retina'
        % Cannot apply correction, as VF filter used by Takeshi is unknown.
    end


  %   cd(['C:\Users\dehmelt\Dropbox\Documents\MATLAB\', ...
  %       '201808 SphereAnalysis'])
  % 
  %   numelevation = size(conedata,1);
  %   numazimuth = size(conedata,2);
  % 
  %   % The following four values represent the coordinates of the four corners
  %   % of the 2D data sets provided by Baden lab (and are currently unknown).
  %   elevation.max = 90;
  %   elevation.min = -90;
  %   azimuth.max = 180;
  %   azimuth.min = -180;

  %   % Build an (NX*NY x 2) array, where NX is the number of azimuth values,
  %   % NY is the number of elevation values, NX*NY is the total number of data
  %   % points, and for each data point (each row), the azimuth (column 1) and
  %   % elevation (column 2) are listed.
  %   elevation.step = (elevation.max-elevation.min)/(numelevation-1);
  %   azimuth.step = (azimuth.max-azimuth.min)/(numazimuth-1);
  %   elevationlist = elevation.max:-elevation.step:elevation.min;
  %   azimuthlist = azimuth.max:-azimuth.step:azimuth.min;
  %   predictor = [];
  %   for k = 1:numazimuth
  %     predictor = [predictor; ...
  %                  repmat(azimuthlist(k),[numelevation 1]), elevationlist'];
  %   end

  %   % One raw data value per data point, might have to be reformatted to match
  %   % the order in which the list of data azimuths/elevations in "predictor" is
  %   % being created. Predictor goes top-to-bottom, left-to-right.
  %   response = conedata(:);
  % 
  %   offset = 0;
  %   amplitude = 1;
  %   meanazimuth = 90;
  %   meanelevation = 0;
  %   concentration = 1;
  %   
  %   globalparam.offset = offset;
  %   globalparam.amplitude = amplitude;
  %   globalparam.concentration = concentration;
  % 
  % 
  %   figure(1)
  % %   imagesc(conedata)
  %   surf(conedata)
  %   shading flat
  %   axis square
  %   colormap(cbrewer('div','PRGn',100))
  %   hold on
  %   plot([1,numazimuth],[numelevation/2 numelevation/2],'--w','LineWidth',2)
  %   plot([numazimuth/2, numazimuth/2],[1,numelevation],'--w','LineWidth',2)
  %   hold off
  %   set(gca,'XTick',[1,numazimuth*[1/4,1/2,3/4,1]],'XTickLabel',{180 90 0 -90 -180})
  %   set(gca,'YTick',[1,numelevation*[1/4,1/2,3/4,1]],'YTickLabel',{90 45 0 -45 -90})
  %   xlabel('azimuth'),ylabel('elevation'),set(gcf,'Color',[1 1 1])
  %   dataclim = get(gca,'CLim');


    hd.cone.fg = figure(1);
    hd.cone.fg.Position = [400 160 1000 700];
%     hd.cone.fg.Position = [500 50 540 380];
    hd.cone.fg.Color = [1 1 1];

    hd.cone.ax(typeindex,1) = axes;
    if typeindex < 4
      hd.cone.ax(typeindex,1).Position = [.11+(typeindex-1)*.29 .61 hd.cone.fg.Position([4 3])/3500];
    else
      hd.cone.ax(typeindex,1).Position = [.19+(typeindex-4)*.42 .11 hd.cone.fg.Position([4 3])/3500];
    end
    
    az = 0:180/(size(conedata,1)-1):180;
    el = -90:180/(size(conedata,2)-1):90;
  %   conedatanonnan = fliplr(flipud(conedata));
    conedatanonnan = conedata;
    conedatanonnan(isnan(conedatanonnan)) = 0;
    density = conv2(conedatanonnan,fspecial('gaussian',[100 100],3),'same');
  %   surf(az,el,conv2(conedatanonnan,fspecial('gaussian',[100 100],10),'same'))
  %   shading flat
    hold on
    if strcmp(datachoice,'retina') && typeindex == 5 % FD20190829 added as simple correction
      density = fliplr(density)
    end
    imagesc(az,el,density)
%     if strcmp(conetype,'all')
%       contour(az,el,density,'LevelStep',1e-1,'Color',.5*[1 1 1])
%     else
%       contour(az,el,density,'LevelStep',3e-2,'Color',.5*[1 1 1])
%     end
    contourlevels = (.1:.1:1) * max(max(density));  % increments = 10%-of-max.
    contour(az,el,density,contourlevels,'Color',.5*[1 1 1]); 
    hold off
%     axis square
%     uistack(hd.cone.ax(typeindex,2),'bottom')
%     hd.cone.ax(2,2) = copyobj(hd.cone.ax(2,1),hd.cone.fg)

    hd.cone.ax(typeindex,1).XLim = [0,180];
    hd.cone.ax(typeindex,1).YLim = [-90,90];
    oldclim = hd.cone.ax(typeindex,1).CLim;
%     climcutoff = .8;
    climcutoff = .60;
%     climcutoff = 0;
    hd.cone.ax(typeindex,1).CLim = [min(oldclim)+climcutoff*(max(oldclim)-min(oldclim)), ...
                            max(oldclim)];
    switch datachoice
      case 'visual field'
        hd.cone.ax(typeindex,1).XLabel.String = 'azimuth';
        hd.cone.ax(typeindex,1).YLabel.String = 'elevation';
      case 'retina'
        hd.cone.ax(typeindex,1).XLabel.String = 'x  (a.u.)';
        hd.cone.ax(typeindex,1).YLabel.String = 'y  (a.u.)';
    end
    textfilesplit = strsplit(textfile,'_');
    switch textfilesplit{2}
      case 'allCones'
        densitylabel = 'all cones combined';
      case 'Green'
        densitylabel = 'green cones (mm^{-2})';
      case 'Red'
        densitylabel = 'red cones (mm^{-2})';
      case 'Blue'
        densitylabel = 'blue cones (mm^{-2})';
      case 'UV'
        densitylabel = 'ultraviolet cones';
    end
%     switch textfilesplit{2}
%       case 'allCones'
%         densitylabel = {'retinal density','(any cones)'};
%       case 'Green'
%         densitylabel = {'retinal density / mm^{-2}','(green cones)'};
%       case 'Red'
%         densitylabel = {'retinal density','(red cones)'};
%       case 'Blue'
%         densitylabel = {'retinal density','(blue cones)'};
%       case 'UV'
%         densitylabel = {'retinal density','(ultraviolet cones)'};
%     end
%     switch textfilesplit{2}
%       case 'allCones'
%         densitylabel = 'density (any cones)';
%       case 'Green'
%         densitylabel = 'density (green cones)';
%       case 'Red'
%         densitylabel = 'density (red cones)';
%       case 'Blue'
%         densitylabel = 'density (blue cones)';
%       case 'UV'
%         densitylabel = 'density (ultraviolet cones)';
%     end

    hd.cone.ax(typeindex,1).Title.String = densitylabel;
    hd.cone.ax(typeindex,1).Box = 'on';
%     hd.cone.ax(typeindex,1).XTick = 0:15:180;
%     hd.cone.ax(typeindex,1).YTick = -90:15:90;
%     hd.cone.ax(typeindex,1).XTickLabel = {0,[],[],45,[],[],90,[],[],135,[],[],180};
%     hd.cone.ax(typeindex,1).YTickLabel = {-90,[],[],-45,[],[],0,[],[],45,[],[],90};
%     hd.cone.ax(typeindex,1).XTick = 0:45:180;
%     hd.cone.ax(typeindex,1).YTick = -90:45:90;
%     hd.cone.ax(typeindex,1).XTickLabel = {0,45,90,135,180};
%     hd.cone.ax(typeindex,1).YTickLabel = {-90,-45,0,45,90};
    hd.cone.ax(typeindex,1).XTick = 0:30:180;
    hd.cone.ax(typeindex,1).YTick = -90:30:90;
    switch datachoice
      case 'visual field'
        hd.cone.ax(typeindex,1).XTickLabel = {0,[],[],90,[],[],180};
        hd.cone.ax(typeindex,1).YTickLabel = {-90,[],[],0,[],[],90};
      case 'retina'
        hd.cone.ax(typeindex,1).XTickLabel = {0,[],[],[],[],[],1};
        hd.cone.ax(typeindex,1).YTickLabel = {0,[],[],[],[],[],1};
    end
    hd.cone.ax(typeindex,1).FontSize = 14;
    hd.cone.ax(typeindex,1).TitleFontSizeMultiplier = 1;
    hd.cone.ax(typeindex,1).TitleFontWeight = 'bold';
%     hd.cone.ax(typeindex,1).Title.Interpreter = 'none';
    hd.cone.ax(typeindex,1).Title.Interpreter = 'tex';
  %   [hd.cone.ax(typeindex,1).XLabel.FontSize, ...
  %    hd.cone.ax(typeindex,1).YLabel.FontSize, ...
  %    hd.cone.ax(typeindex,1).Title.FontSize, ...
  %    ha.cone.ax(typeindex,1).FontSize,
    hd.cone.ax(typeindex,1).XGrid = 'on';
    hd.cone.ax(typeindex,1).YGrid = 'on';
    hd.cone.ax(typeindex,1).Layer = 'top';
    
    
    hold on
    plot([0,180],[0,0],'--k')
    plot([90,90],[-90,90],'--k')
    hold off

   
    
% %     leftnormmaxazimVF = abs(leftnormmaxazim - leftmedianazim);
% %     leftnormmeanazimVF = abs(leftnormmeanazim - leftmedianazim);
% %     leftnormratioazimVF = abs(leftnormratioazim - leftmedianazim);
% %     rightnormmaxazimVF = abs(rightnormmaxazim - rightmedianazim);
% %     rightnormmeanazimVF = abs(rightnormmeanazim - rightmedianazim);
% %     rightnormratioazimVF = abs(rightnormratioazim - rightmedianazim);


    hold on
    hd.cone.ob(1,1) = plot([153,165],[-65,-65],'k');
    hd.cone.ob(1,2) = plot([159,159],[-59,-71],'k');
    switch datachoice
      case 'visual field'
        hd.cone.ob(1,3) = text(153,-64.5,'A','HorizontalAlignment','right','VerticalAlignment','middle');
        hd.cone.ob(1,4) = text(166,-64.5,'P','HorizontalAlignment','left','VerticalAlignment','middle');
        hd.cone.ob(1,5) = text(159.2,-59.5,'U','HorizontalAlignment','center','VerticalAlignment','bottom');
        hd.cone.ob(1,6) = text(159.2,-69.5,'D','HorizontalAlignment','center','VerticalAlignment','top');
      case 'retina'
        hd.cone.ob(1,3) = text(153,-64.5,'P','HorizontalAlignment','right','VerticalAlignment','middle');
        hd.cone.ob(1,4) = text(166,-64.5,'A','HorizontalAlignment','left','VerticalAlignment','middle');
        hd.cone.ob(1,5) = text(159.2,-59.5,'D','HorizontalAlignment','center','VerticalAlignment','bottom');
        hd.cone.ob(1,6) = text(159.2,-69.5,'U','HorizontalAlignment','center','VerticalAlignment','top');
    end
    hold off
    
%     circle.radius = 40/2;
%     circle.xcentre = leftnormmaxazimVF; % pick preferred measure here
%     circle.ycentre = leftnormmaxelev; % pick preferred measure here
%     circle.x = -circle.radius:.1:circle.radius;
%     circle.y = sqrt(circle.x(1)^2-circle.x.^2);
%     hold on
%     plot([circle.xcentre + circle.x, fliplr(circle.xcentre + circle.x)], ...
%          [circle.ycentre + circle.y, circle.ycentre - circle.y],'-','LineWidth',3,'Color',0*[1 1 1])    
%     plot([circle.xcentre + circle.x, fliplr(circle.xcentre + circle.x)], ...
%          [circle.ycentre + circle.y, circle.ycentre - circle.y],'-','LineWidth',2,'Color',1*[1 1 1])    
%     hold off
    
%     boundary.angle = 64;
% %     centre.azimuth = leftnormmaxazimVF;
% %     centre.elevation = leftnormmaxelev;
%     centre.azimuth = rightazim;
%     centre.elevation = rightelev;
%     boundary.resolution = .01;
%     [boundary.azimuth,boundary.elevation] = ...
%       diskBoundary(centre.azimuth,centre.elevation,boundary.angle,boundary.resolution);
%     hold on
%     plot(boundary.azimuth,boundary.elevation,'-','LineWidth',3,'Color',0*[1 1 1])    
%     plot(boundary.azimuth,boundary.elevation,'-','LineWidth',2,'Color',1*[1 1 1])    
%     hold off

    boundary.angle = 40;
%     centre.azimuth = leftnormmaxazimVF;
%     centre.elevation = leftnormmaxelev;
%     centre.azimuth = leftazim_body;
%     centre.elevation = leftelev_body;
    centre.azimuth = abs(leftazim_body);
    centre.elevation = leftelev_body;
    switch datachoice
      case 'retina'
        centre.azimuth = 180-centre.azimuth;
        centre.elevation = -centre.elevation;
    end
    switch datachoice
      case 'visual field'
        boundary.resolution = .01;
        [boundary.azimuth,boundary.elevation] = ...
          diskBoundary(centre.azimuth,centre.elevation,boundary.angle,boundary.resolution);
        hold on
        plot(boundary.azimuth,boundary.elevation,'-','LineWidth',3,'Color',0*[1 1 1])    
        plot(boundary.azimuth,boundary.elevation,'-','LineWidth',2,'Color',1*[1 1 1])    
        hold off
    end


    mtp = 'o';
    msz = 100;
    mec = [0 0 0];
%     mfc = [.2 .8 .2];
%     mfa = .2;
    mfc = 1*[1 1 1];
    mfa = .5;
    hold on
%     hd.cone.ob(1,7) = scatter(rightazim,rightelev,msz,mtp, ...
%                                 'MarkerEdgeColor',mec,'MarkerFaceColor',mfc,'MarkerFaceAlpha',mfa);
    hd.cone.ob(1,8) = scatter(centre.azimuth,centre.elevation,msz,mtp, ...
                               'MarkerEdgeColor',mec,'MarkerFaceColor',mfc,'MarkerFaceAlpha',.8);
%     hd.cone.ob(1,9) = scatter(leftnormratioazimVF,leftnormratioelev,msz,mtp, ...
%                                 'MarkerEdgeColor',mec,'MarkerFaceColor',mfc,'MarkerFaceAlpha',mfa);
%     hd.cone.ob(1,10) = scatter(rightnormmaxazimVF,rightnormmaxelev,msz,mtp, ...
%                                 'MarkerEdgeColor',mec,'MarkerFaceColor',mfc,'MarkerFaceAlpha',mfa);
%     hd.cone.ob(1,11) = scatter(rightnormmeanazimVF,rightnormmeanelev,msz,mtp, ...
%                                 'MarkerEdgeColor',mec,'MarkerFaceColor',mfc,'MarkerFaceAlpha',mfa);
%     hd.cone.ob(1,12) = scatter(rightnormratioazimVF,rightnormratioelev,msz,mtp, ...
%                                 'MarkerEdgeColor',mec,'MarkerFaceColor',mfc,'MarkerFaceAlpha',mfa);
    hold off
    
    
    
    if typeindex == 2 || typeindex == 3
      hd.cone.ax(typeindex,1).YLabel.String = [];
      hd.cone.ax(typeindex,1).YTickLabel = [];
    end
    switch conetype
      case 'blue'
        colormap(hd.cone.ax(typeindex,1),cbrewer('seq','Blues',100))
      case 'green'
        colormap(hd.cone.ax(typeindex,1),cbrewer('seq','Greens',100))
      case 'red'
        colormap(hd.cone.ax(typeindex,1),cbrewer('seq','Reds',100))
      case 'uv'
        colormap(hd.cone.ax(typeindex,1),cbrewer('seq','Purples',100))
      case 'all'
        colormap(hd.cone.ax(typeindex,1),cbrewer('seq','Greys',100))
    end
    
    hd.cone.ax(typeindex,2) = axes;
    hd.cone.ax(typeindex,2).Position = hd.cone.ax(typeindex,1).Position + ...
                                       hd.cone.ax(typeindex,1).Position(3) * .28*[1 0 0 0];
    hd.cone.cbar(typeindex) = colorbar;

    hd.cone.ax(typeindex,2).Colormap = hd.cone.ax(typeindex,1).Colormap;
    hd.cone.ax(typeindex,2).CLim     = hd.cone.ax(typeindex,1).CLim;
    hd.cone.ax(typeindex,2).FontSize = hd.cone.ax(typeindex,1).FontSize;
    hd.cone.ax(typeindex,2).Color = 'none';
    [hd.cone.ax(typeindex,2).XAxis.Visible,hd.cone.ax(typeindex,2).YAxis.Visible] = deal('off');
        
        
%     colormap(cbrewer('div','PRGn',100))


  end
  
  hd.cone.ax(1,3) = axes;
  hd.cone.ax(1,3).Position = [8 0 1 1];
  hd.cone.ax(1,3).Color = 'none';
  [hd.cone.ax(1,3).XAxis.Visible,hd.cone.ax(1,3).YAxis.Visible] = deal('off');
  for typeindex = 1:numel(datapresent)
    parentpos = hd.cone.ax(typeindex,1).Position;
    xpos = parentpos(1)+parentpos(3)/2;
    ypos = parentpos(2)+parentpos(4)*1.128;
    hd.cone.ob(3,typeindex) = text(xpos, ypos, 'retinal density / mm^{-2}');
%     hd.cone.ob(3,typeindex) = text(xpos, ypos, 'retinal density (�m^{-2})');
    hd.cone.ob(3,typeindex).FontWeight = 'normal';
    hd.cone.ob(3,typeindex).Interpreter = 'tex';
    hd.cone.ob(3,typeindex).FontSize = hd.cone.ax(typeindex,1).FontSize;
    hd.cone.ob(3,typeindex).HorizontalAlignment = 'center';
    hd.cone.ob(3,typeindex).VerticalAlignment = 'bottom';
  end
  uistack(hd.cone.ax(1,3),'bottom')

  hd.cone.ax(1,4) = axes;
  hd.cone.ax(1,4).Position = [0 0 1 1];
  hd.cone.ax(1,4).Color = 'none';
  [hd.cone.ax(1,4).XAxis.Visible,hd.cone.ax(1,4).YAxis.Visible] = deal('off');
  for typeindex = 1:numel(datapresent)
    parentpos = hd.cone.ax(typeindex,1).Position;
%     xpos = parentpos(1)+parentpos(3)*-.18;
    xpos = parentpos(1)+parentpos(3)*-.23;
    ypos = parentpos(2)+parentpos(4)*1.30;
%     hd.cone.ob(3,typeindex) = text(xpos, ypos, 'retinal density / mm^{-2}');
    switch typeindex
      case 1
        letterstring = 'a';
      case 4
        letterstring = 'b';
      case 5
        letterstring = 'c';
      otherwise
        letterstring = '';  
    end
    hd.cone.ob(4,typeindex) = text(xpos, ypos, letterstring);
    hd.cone.ob(4,typeindex).FontWeight = 'bold';
    hd.cone.ob(4,typeindex).Interpreter = 'tex';
    hd.cone.ob(4,typeindex).FontSize = hd.cone.ax(typeindex,1).FontSize * 18/14;
    hd.cone.ob(4,typeindex).HorizontalAlignment = 'right';
    hd.cone.ob(4,typeindex).VerticalAlignment = 'top';
  end
  uistack(hd.cone.ax(1,3),'bottom')

  [hd.cone.ax(:,1).TickLength] = deal([0 0]);

  
%   for k = 1:5, hd.cone.cbar(k,1).Position(1) = hd.cone.ax(k,1).Position(1) + .83*hd.cone.ax(k,1).Position(3); end
  
    runtime = clock;
    timestring = ['_', ...
                num2str(runtime(1),'%.4u'), ...
                num2str(runtime(2),'%.2u'), ...
                num2str(runtime(3),'%.2u'), ...
                '_', ...
                num2str(runtime(4),'%.2u'), ...
                num2str(runtime(5),'%.2u'), ...
                num2str(runtime(6),'%02.0f')];
                            
%   savefig(2,['conefigure/',textfilesplit{2},timestring])
%   figure(2),print(['conefigure/',textfilesplit{2},timestring],'-depsc')
% %   figure(2),print(['conefigure/',textfilesplit{2},timestring],'-dtiff')
%   figure(2),print(['conefigure/',textfilesplit{2},timestring],'-dtiffn')
%   figure(2),print(['conefigure/',textfilesplit{2},timestring],'-dpng')
  
end


function [azimuthOut, elevationOut] = diskBoundary(azimuthIn, elevationIn, angleIn, resolutionIn)

  centre.azimuth = azimuthIn;
  centre.elevation = elevationIn;
  border.angle = angleIn / 2; % convert solid angle ("diameter") to "radius"
  border.resolution = resolutionIn;

  % The following equation describes orthodromic (or "great circle") distance as an angle:
  % arccos(sin(centre.elevation)*sin(border.elevation) + ...
  %        cos(centre.elevation)*cos(border.elevation)*cos(border.azimuth-centre.azimuth)) = angle;

%   border.elevation = centre.elevation-border.angle/2 : .1 : centre.elevation+border.angle/2;
  intended  = -90 : border.resolution : 90;
%   intended  = (centre.elevation-border.angle) : border.resolution : (centre.elevation+border.angle);
  % "auxiliary" elevations are explicitly added to guarantee coverage near top/bottom of circle:
  auxiliary = centre.elevation + border.angle*[-1 1];
%   border.elevation = unique([intended,auxiliary]);
  
  limit = cosd([centre.elevation-border.angle centre.elevation+border.angle]);
%   intended = acosd(min(limit) : border.resolution : max(limit));

  %   % XXX Not sure why the following line leads to half of the curve segments not being computed...
%   intended = [-acosd(0:border.resolution:1),acosd(1-border.resolution:-border.resolution:0)];
%   auxiliary = centre.elevation + border.angle*[-1 1];

  border.elevation = unique([intended,auxiliary]);
%   figure(6)
%   plot(intended)

  border.azimuth = centre.azimuth + ...
                   acosd((cosd(border.angle) - sind(centre.elevation)*sind(border.elevation)) ./ ...
                         (cosd(centre.elevation)*cosd(border.elevation)));


  % Eliminate complex elements...
  border.azimuth(imag(border.azimuth)~=0) = NaN; % This statement sometimes fails horribly.
%   border.azimuth(imag(border.azimuth)>1e-5) = NaN; % This statement is silly, but more stable.

  % ...and compute corresponding values for the second half of the boundary.
  border.azimuth = [border.azimuth, 2*centre.azimuth-border.azimuth];
  border.elevation = [border.elevation, border.elevation];
  
  border.azimuth = mod(border.azimuth+180,360)-180;
%   jump = diff(border.azimuth) > 10*border.resolution;
%   border.azimuth(jump)   = NaN;
%   border.elevation(jump) = NaN;
  
  azimuthOut   = border.azimuth;
  elevationOut = border.elevation;

end


% function combinedvalue = vonmisesfisher2param_centre(param,predictor)
% 
%   global globalparam
%   
%   convention = 'CCW';
%   dimension = 3;
%   radius = 1;
%   if size(predictor,2) == 2
%     predictor(:,3) = radius*ones(size(predictor(:,1)));
%   end
%   [x,y,z] = geo2car(predictor(:,1),predictor(:,2),predictor(:,3),convention);
%   direction = [x,y,z];
%   
%   numberofdistributions = 1; % <---
%   value = NaN(size(predictor,1),numberofdistributions);
%   
%   for k = 1:numberofdistributions
%     
%     meanazimuth   = param(2*k-1);
%     meanelevation = param(2*k);
%     
%     offset        = globalparam.offset(k);
%     amplitude     = globalparam.amplitude(k);
%     concentration = globalparam.concentration(k);
%     
%     [meanx,meany,meanz] = geo2car(meanazimuth,meanelevation,radius,convention);
%     meandirection = [meanx,meany,meanz];
% 
%     bessel = concentration / ...
%              (2*pi * (exp(concentration) - exp(-concentration)));
% 
%     normalisation = concentration^(dimension/2 - 1) / ...
%                     ((2*pi)^(dimension/2) * bessel);
%                 
%     value(:,k) = normalisation * exp(concentration*meandirection*direction')';
%     value(:,k) = amplitude * value(:,k) + offset;
%    
%     badness = fitpenalty(meanazimuth,-180,180) + ...
%               fitpenalty(meanelevation,-90,90) + ...
%               fitpenalty(amplitude,0,Inf)      + ...
%               fitpenalty(concentration,0,Inf);
%             
%     value(:,k) = value(:,k) + 1e3*badness;
%     
%   end
%   
%   combinedvalue = sum(value,2);
%   
% end


% function penalty = fitpenalty(value,lowerlimit,upperlimit)
%   
%   factor = 1;
%   
%   if value < lowerlimit
%     
%     penalty = factor*(lowerlimit-value).^1;
%     
%   elseif value > upperlimit
%     
%     penalty = factor*(value-upperlimit).^1;
%     
%   else
%     
%     penalty = 0;
%     
%   end
%   
% end


% function combinedvalue = oneVonMisesFisher(params,predictor)
% %TWOVONMISESFISHER Evaluate two overlapping von Mises-Fisher distributions.
% %
% %   VALUE = VONMISESFISHER computes the value of only one(!) 
% %   spherical (p=3) von Mises-Fisher distributions at the chosen location.
% %
% %   It is formatted to match the input/output structure required by the
% %   built-in non-linear regression function nlinfit.
% 
%   convention = 'CW';
%   dimension = 3;
%   radius = 1;
%   if size(predictor,2) == 2
%     predictor(:,3) = radius*ones(size(predictor(:,1)));
%   end
%   [x,y,z] = geo2car(predictor(:,1),predictor(:,2),predictor(:,3),convention);
%   direction = [x,y,z];
%   
%   numberofdistributions = 1; % <-- This is the only difference to "twoVonMisesFisher.m".
%   value = NaN(size(predictor,1),numberofdistributions);
%   
%   for k = 1:numberofdistributions
%     
%     offset        = params(5*k-4);
%     amplitude     = params(5*k-3);
%     meanazimuth   = params(5*k-2);
%     meanelevation = params(5*k-1);
%     
%         meanelevation = 25; % HACK!
% 
%     
%     [meanx,meany,meanz] = geo2car(meanazimuth,meanelevation,radius,convention);
%     meandirection = [meanx,meany,meanz];
% %     meandirection = geo2car([params((-2:-1)+4*k),radius]);
%     concentration = params(5*k);
%     
%     bessel = concentration / ...
%              (2*pi * (exp(concentration) - exp(-concentration)));
% 
%     normalisation = concentration^(dimension/2 - 1) / ...
%                     ((2*pi)^(dimension/2) * bessel);
%                 
%     value(:,k) = normalisation * exp(concentration*meandirection*direction')';
%     value(:,k) = amplitude * value(:,k) + offset;
%     
%     % HACK to constrain values
%     if abs(meanazimuth) > 180  || ...
%        abs(meanelevation) > 90 || ...
%        amplitude < 0           || ...
%        concentration < 0
%      
%       value(:,k) = 1e10*ones(size(value(:,k)));
%       
%     end
% 
%   end
%   
%   combinedvalue = sum(value,2);
%   
% end
