# Supplementary material for: Spherical arena reveals optokinetic response tuning to stimulus location, size, and frequency across entire visual field of larval zebrafish
Source: eLife. 2021 Jun 8;10:e63355. doi: 10.7554/eLife.63355 (PMC8233042; doi:10.7554/eLife.63355)
Supplement: Source code 1. — (A) Code to design visual stimuli, convert them to geographic coordinates, and map them onto the actual position of individual LEDs. (B) Code to numerically identify a distribution of nearly equidistant stimulus centres that is symmetric between the left and right, upper and lower, as well as front and rear hemispheres. (C) Code to read raw eye traces, identify individual stimulus phases, detect and remove saccades, compute piece-wise fits to cropped and pre-processed raw data, and return OKR gains. (D) Code to recreate the results figures from data, especially Figure 3, Figure 5, Figure 6. (E) Code to assess the significance of differences between the best fits to data for fish embedded upright or upside-down. This last set of code requires access to the raw data repository. [file elife-63355-code1.zip › SuppCode1D/figureDiskUpsideDown20190527.m]

clear all
close all

grating = displayPattern(360/22);
velocity = displayCosine(12.5);
[leftdisk,leftparam] = displayDiskStimuli('left');
[rightdisk,rightparam] = displayDiskStimuli('right');
singledisk = displayDiskStimuli('single');
[diskhandle,diskdata,fitdata] = gainAnalysisDisk('Resolution',50);
variant = 3; % 1 = regular, 2 = rotated, 3 = combined/corrected     %%%%% !!!! %%%%%

hd.collage.fg = figure();
hd.collage.fg.Name = 'Sphere manuscript (Fig 6); OKR gain dependence on stimulus location';
hd.collage.fg.Color = [1 1 1];
hd.collage.fg.Position = [0 40 1070 960];

% Populate the combined figure from previously generated partial figures...
hd.collage.ax(1,1) = copyobj(grating.pattern.ax(1), hd.collage.fg);
hd.collage.ax(1,2) = copyobj(velocity.cosine.ax(1), hd.collage.fg);
hd.collage.ax(1,3) = copyobj(leftdisk.default.ax(1), hd.collage.fg);
hd.collage.ax(1,4) = copyobj(rightdisk.default.ax(1), hd.collage.fg);
hd.collage.ax(1,5) = copyobj(singledisk.default.ax(1), hd.collage.fg);
% hd.collage.ax(2,1) = copyobj(diskdata.gain.ax(7), hd.collage.fg);
hd.collage.ax(2,1) = axes;
for subpanel = 2:4
  hd.collage.ax(2,subpanel) = copyobj(diskhandle.gain(variant).ax(subpanel-1), hd.collage.fg);
end
for subpanel = 5:7
  hd.collage.ax(2,subpanel) = copyobj(hd.collage.ax(2,subpanel-3), hd.collage.fg);
end

% ...get rid of the partial figures once pillaged...
% close(1:7)

% ...then adjust the size, position and other properties of those objects.


[hd.collage.ax(1,1:5).Units, hd.collage.ax(2,1:7).Units] = deal('pixels');
hd.collage.ax(1,1).Position = [100 850 180  70];
hd.collage.ax(1,2).Position = [130 730 140  55];
hd.collage.ax(1,3).Position = [350 730 200 200];
hd.collage.ax(1,4).Position = hd.collage.ax(1,3).Position + [250 0 0 0];
hd.collage.ax(1,5).Position = hd.collage.ax(1,3).Position + [520 0 0 0];
hd.collage.ax(2,1).Position = [ 50 240  50 160];
hd.collage.ax(2,2).Position = [ 90 280 350 350];
for subpanel = 3:4
  hd.collage.ax(2,subpanel).Position = hd.collage.ax(2,subpanel-1).Position + [320 0 0 0];
end
for subpanel = 5:7
  hd.collage.ax(2,subpanel).Position = hd.collage.ax(2,subpanel-3).Position - [0 280 0 0];
end

darkgreyscale = (.8:.01:.99)' * [1 1 1];  
lightgreyscale = (.9:.01:.99)' * [1 1 1];  
[hd.collage.ax(1,3:4).Colormap] = deal(lightgreyscale);
[hd.collage.ax(1,5).Colormap] = deal(darkgreyscale);


  
% % Shared properties of all axis objects anywhere:
[hd.collage.ax(1,1:5).FontSize, ...
 hd.collage.ax(2,1:7).FontSize] = deal(15);
[hd.collage.ax(1,1:5).LabelFontSizeMultiplier, ...
 hd.collage.ax(1,1:5).TitleFontSizeMultiplier, ...
 hd.collage.ax(2,1:7).LabelFontSizeMultiplier, ...
 hd.collage.ax(2,1:7).TitleFontSizeMultiplier] = deal(1);


% Create content of first subpanel of panel b (colorbar):
hd.collage.ax(2,1).CLim = hd.collage.ax(2,2).CLim;
hd.collage.ob(2,1,1) = colorbar;
hd.collage.ob(2,1,1).Label.String = 'OKR gain';
hd.collage.ob(2,1,1).Label.Units = 'normalized';
hd.collage.ob(2,1,1).AxisLocation = 'in';
hd.collage.ax(2,1).Visible = 'off';
hd.collage.ob(2,1,1).Units = 'pixels';
hd.collage.ob(2,1,1).Position(3) = 9;
hd.collage.ob(2,1,1).FontSize = hd.collage.ax(2,1).FontSize;
hd.collage.ob(2,1,1).Label.Position = [-.8 1 1] .* hd.collage.ob(2,1,1).Label.Position;


% Add and format titles to panel a:
for panel = 1
  hd.collage.ax(panel,1).Title.String = 'stimulus pattern';
  hd.collage.ax(panel,3).Title.String = '----------------------- stimulus crop -----------------------';
  hd.collage.ax(panel,3).Title.Interpreter = 'Latex';
%   hd.collage.ax(panel,4).Title.String = {'stimulus crop','(right hemisphere)'};
  hd.collage.ax(panel,2).XLabel.String = 'time (sec)';
  hd.collage.ax(panel,2).YLabel.String = {'velocity','(deg/sec)'};
  hd.collage.ax(panel,3).XLabel.String = 'left hemisphere';
  hd.collage.ax(panel,4).XLabel.String = 'right hemisphere';
  [hd.collage.ax(panel,3).XLabel.Visible, ...
   hd.collage.ax(panel,4).XLabel.Visible] = deal('on');
  hd.collage.ax(panel,5).Title.String = 'stimulus';
  for subpanel = 1:5
    hd.collage.ax(panel,subpanel).Title.FontWeight = 'normal';
    [hd.collage.ax(panel,subpanel).Title.Units, ...
     hd.collage.ax(panel,subpanel).XLabel.Units] = deal('pixels');
  end
%   hd.collage.ax(panel,1).Title.Position(2) = hd.collage.ax(panel,1).Position(4) - 14;
  hd.collage.ax(panel,1).XLabel.Position(2) = hd.collage.ax(panel,1).XLabel.Position(2) + 25;
%   hd.collage.ax(panel,2).XLabel.Position(2) = hd.collage.ax(panel,2).XLabel.Position(2) - 65;
  hd.collage.ax(panel,2).XLabel.Position(2) = hd.collage.ax(panel,2).XLabel.Position(2) + 25;
  hd.collage.ax(panel,3).Title.Position(1) = hd.collage.ax(1,3).Title.Position(1) + 126;
  for subpanel = 3:4
    hd.collage.ax(panel,subpanel).Title.Position(2) = hd.collage.ax(panel,subpanel).Position(4) - 2;
    hd.collage.ax(panel,subpanel).XLabel.Position(2) = hd.collage.ax(panel,subpanel).XLabel.Position(2) + 23;
  end
%   hd.collage.ax(panel,5).Title.Position(2) = hd.collage.ax(panel,4).Position(4) + 2;
end
% axes(hd.collage.ax(1,3))
% leftline = text(hd.collage.ax(1,3).Title.Position(1) - 50, ...
%                 hd.collage.ax(1,3).Title.Position(2) + 20, ...
%                 '-----------------------','Interpreter','Latex','HorizontalAlignment','right','Units','pixels')


% Force visibility of axis ticks on bottom left (sine) plot of panel a:
% hd.collage.ax(1,2).XLim = [-13 13];
hd.collage.ax(1,2).YLim = [-13 13];
  

% Format titles on top row of panels b to d:
for subpanel = 2:4
  hd.collage.ax(2,subpanel).Title.Units = 'pixels';
  hd.collage.ax(2,subpanel).Title.Position(2) = hd.collage.ax(2,subpanel).Title.Position(2) - 25;
end
% Correct for odd treatment of indices (or their absence):
hd.collage.ax(2,3).Title.Position(2) = hd.collage.ax(2,3).Title.Position(2) + 9;


% Remove titles from bottom row of panels b to d:
for subpanel = 5:7
  hd.collage.ax(2,subpanel).Title.Visible = 'off';
end


% % Make fish on panels b to d more visible by adjusting sphere alpha:
% [hd.collage.ax(

% Adjust camera perspective on the lower row of panels b to d:
[hd.collage.ax(2,5:7).CameraPosition] = deal([19.5 0 0]);


% Display panel lettering:
hd.collage.ax(4,1) = axes;
hd.collage.ax(4,1).Color = 'none';
hd.collage.ax(4,1).Position = [0 0 1 1];
hd.collage.ax(4,1).Units = 'pixels';
hd.collage.ax(4,1).Visible = 'off';
hold on
hd.collage.lt(1) = text(hd.collage.ax(1,1).Position(1) - 85 , ...
                        hd.collage.ax(1,1).Position(2) + hd.collage.ax(1,1).Position(4) + 20, ...
                        'a', 'Units', 'pixels');
hd.collage.lt(2) = text(hd.collage.ax(2,2).Position(1) - 50, ...
                        hd.collage.ax(2,2).Position(2) + hd.collage.ax(2,2).Position(4) - 10, ...
                        'b', 'Units', 'pixels');
hd.collage.lt(3) = text(hd.collage.ax(2,3).Position(1) + 35, ...
                        hd.collage.ax(2,3).Position(2) + hd.collage.ax(2,3).Position(4) - 10, ...
                        'c', 'Units', 'pixels');
hd.collage.lt(4) = text(hd.collage.ax(2,4).Position(1) + 35, ...
                        hd.collage.ax(2,4).Position(2) + hd.collage.ax(2,4).Position(4) - 10, ...
                        'd', 'Units', 'pixels');
hold off
[hd.collage.lt(:).FontSize] = deal(15);
[hd.collage.lt(:).FontWeight] = deal('bold');


% plotAsymmetry(diskdata(variant))
% mercatorPanelOldStimuli20190527
mercatorPanelOldStimuli20190616

delete(hd.collage.ax(1,1:2)) % remove panels about basic stimulus pattern
close(1:8)
for subpanel = 3:4
  hd.collage.ax(1,subpanel).Position = hd.collage.ax(1,subpanel).Position - [200 0 0 0];
end
hd.collage.ax(1,5).Position = hd.collage.ax(1,5).Position - [100 0 0 0];


% [hd.collage.ax(1:2,1:2).Units,hd.collage.ax(3:5,:).Units] = deal('pixels');
% [hd.collage.ax(1:2,1:2).FontSize,hd.collage.ax(3:5,:).FontSize] = deal(15);
% [hd.collage.ax(1:2,1:2).LabelFontSizeMultiplier, ...
%  hd.collage.ax(1:2,1:2).TitleFontSizeMultiplier, ...
%  hd.collage.ax(3:5,:).LabelFontSizeMultiplier, ...
%  hd.collage.ax(3:5,:).TitleFontSizeMultiplier] = deal(1);


function plotAsymmetry(diskdata)
  
  col.barface = [.2 .8 .4];
  col.neutralbarface = .6*[1 1 1];
  col.baredge = 'none';
  col.errorbar = .3*[1 1 1];

  hd.asymindex.fg = figure();
  hd.asymindex.fg.Color = [1 1 1];
  hd.asymindex.fg.Position = [0 100 1900 390];

  hd.asymindex.ax(1,1) = axes();
  % hd.asymindex.ax(1,2) = axes();

  [hd.asymindex.ax(:,:).Units] = deal('pixels');

  hd.asymindex.ax(1,1).Position = [90 50 1780 300];

  y5a = diskdata.asymmetry.A1;
  y5b = diskdata.asymmetry.A2;
  % e5a = mscdisk.botheyes.stdgain;
  % e5b = upside.botheyes.stdgain;
  e5a = NaN(size(y5a));
  e5b = NaN(size(y5b));

  pvalue.asymmetry = signrank(y5a,y5b);

  x5a = (1:numel(y5a))' - .2;
  x5b = (1:numel(y5b))' + .2;


  axes(hd.asymindex.ax(1,1))
  hold on
  hd.asymindex.barregular = bar(x5a,y5a);
  hd.asymindex.barcontrol = bar(x5b,y5b);
  hd.asymindex.errorregular = errorbar(x5a,y5a,e5a,'LineStyle','none');
  hd.asymindex.errorcontrol = errorbar(x5b,y5b,e5b,'LineStyle','none');
  hd.asymindex.explanation = text(24,.351,{'biological asymmetry shown in green', ...
    '(error bars show s.e.m.)'},'HorizontalAlignment','center');
  hd.asymindex.pvalue = text(36,.351,{['p = ',num2str(pvalue.asymmetry)], ...
    '(Wilcoxon signed-rank test)'},'HorizontalAlignment','center');

  hold off


  [hd.asymindex.ax(1,:).XTick] = deal([]);


  hd.asymindex.barregular.FaceColor = col.neutralbarface;

  hd.asymindex.barcontrol.FaceColor = col.barface;

  [hd.asymindex.barregular.BarWidth, ...
   hd.asymindex.barcontrol.BarWidth] = deal(.35);

  [hd.asymindex.errorregular.Color, ...
   hd.asymindex.errorcontrol.Color] = deal(col.errorbar);

  [hd.asymindex.errorregular.LineWidth, ...
   hd.asymindex.errorcontrol.LineWidth] = deal(1);


  hd.asymindex.ax(1,1).XLim = [7 46];
  % hd.asymindex.ax(1,1).YLim = hd.asymindex.ax(1,2).YLim;
  hd.asymindex.ax(1,1).YLabel.String = 'mean OKR gain  (pooled across eyes)';
  % hd.asymindex.ax(1,2).YLabel.String = 'mean OKR gain  (right eye)';
  for panel = 1:1
    hd.asymindex.ax(1,panel).YLabel.Units = 'pixels';
    hd.asymindex.ax(1,panel).YLabel.Position(1) = hd.asymindex.ax(1,panel).YLabel.Position(1) - 20;
  end
  hd.asymindex.ax(1,1).XLabel.String = 'stimulus types';
  % hd.asymindex.ax(1,2).XLabel.String = 'stimulus types';
  [hd.asymindex.explanation.FontSize, ...
   hd.asymindex.pvalue.FontSize] = deal(13);
  for panel = 1:1
    hd.asymindex.ax(1,panel).XLabel.FontSize = 13;
    hd.asymindex.ax(1,panel).FontSize = 13;
    hd.asymindex.ax(1,panel).LabelFontSizeMultiplier = 1;
    hd.asymindex.ax(1,panel).YGrid = 'on';
    hd.asymindex.ax(1,panel).TickLength = [0 0];
  end

  
end


function hd = displayPattern(barwidth)

  spatialfreq = 180/barwidth;
  
  grid.colour = .3*[1 1 1];
  grid.width = 360;
  grid.height = 180;
  grid.x0 = -180;
  grid.y0 = -90;

  hd.pattern.fg = figure();
  hd.pattern.ax = axes();
  hold on
  dy = grid.height;
  numbar = ceil(grid.width*spatialfreq);
  dx = grid.width / spatialfreq / 2;
  for barindex = 1:numbar
    x0 = grid.x0 + (barindex-1) * dx * 2;
    xmax = grid.x0 + grid.width;
    y0 = grid.y0;
    darkbar(barindex) = patch([x0*[1 1],min(x0+dx,xmax)*[1 1]], ...
                              [y0,y0+dy,y0+dy,y0], grid.colour);
  end
  [darkbar(:).EdgeColor] = deal('none');
  outline = plot(grid.x0*[1 1 1 1 1] + grid.width*[0 0 1 1 0], ...
                 grid.y0*[1 1 1 1 1] + grid.height*[0 1 1 0 0], ...
                 'Color', grid.colour);                            
  hold off

  hd.pattern.ax.PlotBoxAspectRatio = [grid.width, grid.height, grid.height];
% %   [hd.pattern.ax.XAxis.Visible, hd.pattern.ax.YAxis.Visible] = deal('off');
  hd.pattern.ax.XLim = [-180 180];
  hd.pattern.ax.YLim = [-90 90];
  hd.pattern.ax.XTick = [-180 180];
  hd.pattern.ax.YTick = [-90 0 90];
  
  hd.pattern.ax.XLabel.String = 'azimuth';
  hd.pattern.ax.YLabel.String = 'elevation';
  
end


function hd = displayCosine(maxvelocity)

  time = 0:.2:25;
  velocity = sin(time*2*pi/10) * maxvelocity;
  
  hd.cosine.fg = figure();
  hd.cosine.ax = axes();
  hold on
  hd.cosine.ob(1) = plot(time([1 end]),[0 0]);
  hd.cosine.ob(2) = plot(time,velocity);
  hold off
  
  hd.cosine.ob(1).LineStyle = ':';
  hd.cosine.ob(1).Color = .0*[1 1 1];
  hd.cosine.ob(2).Color = .2*[1 1 1];
  hd.cosine.ax.Box = 'off';
  hd.cosine.ax.XGrid = 'on';
%   hd.cosine.ax.XMinorGrid = 'on';
%   hd.cosine.ax.YGrid = 'on';
%   hd.cosine.ax.XAxisLocation = 'origin';
  hd.cosine.ax.XTick = [0 25];
%   hd.cosine.ax.XTick = 25;
%   hd.cosine.ax.XTickLabel = hd.cosine.ax.XTick;
  hd.cosine.ax.YTick = [-1 1] * maxvelocity;

end


function [handle,data,datafit] = gainAnalysisDisk(varargin) %#ok<FNDEF>
% GAINANALYSIS and all subfunctions were written by Florian Alexander 
% Dehmelt in 2018. This is version 20180911, a.k.a. gainAnalysis20180911.m.
% Apologies for the lack of polish (and comments) at this point.
%
% All input arguments are optional:
% 
%   Resolution    - scalar, indicating your choice of resolution for the 
%                   rendering of the spherical surface as part % of the 
%                   figures. Actual data fitting is completely unaffected.
%   CamAzimuth    - scalar, horizontal angle at which sphere is shown
%   CamElevation  - scalar, vertical angle at which sphere is shown
%   Normalisation - options: nothing, or 'mean gain per hemisphere',
%                   or 'max gain per hemisphere', 
%                   or 'ratio of mean gains per hemisphere'
%
% Output arguments are:
%
%   handle  - structure containing handles to all graphics objects
%             (figures, axes, plots, decorations)
%   data    - structure containing pre-processed data, with those fields:
%   .left   - numerical array of means of OKR gain for the left eye
%   .right  - numerical array of means of OKR gain for the right eye
%   .both   - numerical array of mean of OKR gain means across both eyes
%   datafit - structure containing the fits to data, with following fields:
%   .centre - 2x2 numerical array of azimuths (1st row) and elevation
%             angles (2nd row) of the two individial von Mises-Fisher 
%             functions fit to data (1st column = 1st function, etc.).
%             These are NOT the peaks of the actual fit (= sum of both
%             functions)! I still have to implement that feature.
%   .value  - 36x1 numerical array containing the value of the actual fit
%             (= sum of both functions) at the locations sampled by data
%   .param  - 1x9 numerical array containing all best-fit parameters
%             (offset, amplitude1, azimuth1, elevation1, concentration1, 
%             amplitude2, azimuth2, elevation2, concentration2)
%
% The recommended default is calling "hd = gainAnalysis20180911(200);".
%
% To specify camera position before analysis, call the function as follows:
%   hd = gainAnalysis20180911(200,'CamAzimuth',-30,'CamElevation',15);
%
% To edit camera position post-hoc, adjust and execute the following lines:
%   az = 0; el = 0; % substitute your desired camera coordinates here
%   [hd.gain(end).ax(1:6).CameraPosition] = ...
%     deal([cosd(az)*cosd(el),sind(az)*cosd(el),sind(el)]/19.0526);
%   figure(21)
  

  % MANAGE VARIABLE INPUT
  p = inputParser;
  
  valid.resolution    = @(x) isnumeric(x) && numel(x)==1 && x>0;
  valid.camazimuth    = @(x) isnumeric(x) && numel(x)==1;
  valid.camelevation  = @(x) isnumeric(x) && numel(x)==1;
  valid.normalisation = @(x) ischar(x);
%   valid.rotation      = @(x) ischar(x);
                        
  default.resolution    = 200;
  default.camazimuth    = 0;
  default.camelevation  = 45;
  default.normalisation = '';
%   default.rotation      = 'none';
  
  addOptional(p, 'Resolution',    default.resolution,    valid.resolution);
  addOptional(p, 'CamAzimuth',    default.camazimuth,    valid.camazimuth);
  addOptional(p, 'CamElevation',  default.camelevation,  valid.camelevation);
  addOptional(p, 'Normalisation', default.normalisation, valid.normalisation);
%   addOptional(p, 'Rotation',      default.rotation,      valid.rotation);

  parse(p,varargin{:});
  
  resolution    = p.Results.Resolution;
  cam.azimuth   = p.Results.CamAzimuth;
  cam.elevation = p.Results.CamElevation;
  normalisation = p.Results.Normalisation;
%   rotation      = p.Results.Rotation;
  
  
  % GENERAL SETTINGS
  warning('off','MATLAB:interp1:UsePCHIP')
  % The line above deactivates the following cbrewer warning:
  % Warning: INTERP1(...,'CUBIC') will change in a future release. Use INTERP1(...,'PCHIP') instead. 
  % > In interp1>sanitycheckmethod (line 265)
  %   In interp1>parseinputs (line 401)
  %   In interp1 (line 80)
  %   In interpolate_cbrewer (line 31)
  %   In cbrewer (line 101)
  %   In heatmap20180823 (line 21)

  % Identify which stimulus entries correspond to the disk-mask stimuli.
  xlsrange = 2:37;
%   xlsrange = 9:46;
% %   xlsrange = 9:44;
  % !!! IMPORTANT !!! These are the Excel row numbers, not stimulus types.
    
  
  % READ DATA
  % Query user to manually select the main data regularset. Other files have
  % standard names and are expected to be in the same folder.
  [mfilefolder,~,~] = fileparts(mfilename('fullpath'));
% %   [regularset.result,regularset.folder] = uigetfile([mfilefolder,'\*.mat']);
%   regularset.file =  'result_20180110_125537.mat';
%   regularset.folder = ['C:\Users\dehmelt\Dropbox\Documents\MATLAB\201812 Sphere Analysis\', ...
%                  'Analysis pipeline 20181217\Data D Series (neue Experimente)\'];
%   rotatedset.file = 'result_20181001_114504.mat';
%   rotatedset.folder = ['C:\Users\dehmelt\Dropbox\Documents\MATLAB\201812 Sphere Analysis\', ...
%                  'Analysis pipeline 20181217\Control Data Rotation (arena flip)\'];
  
  % upside down embedding, no rotation of arena
  % (both identical to bypass correction!)
  regularset.file =  'result_20180913_151415.mat';
  regularset.folder = ['\\172.25.250.112\arrenberg_data\shared\MS_SphereArena\Resources\', ...
                       'ContributionFlorian\Analysis pipeline\Control Data Upside Down (Kontrolle ventral)\'];
  rotatedset.file = regularset.file;
  rotatedset.folder = regularset.folder;
  
  regularset.structure = load([regularset.folder,regularset.file],'result');
  rotatedset.structure = load([rotatedset.folder,rotatedset.file],'result');
  regularset.result = regularset.structure.result;
  rotatedset.result = rotatedset.structure.result;
  
  % Discard unwanted trials, based on .xlsx documenting manual assessment.
  regularset.result = discardTrial(regularset.result,regularset.folder);
  rotatedset.result = discardTrial(rotatedset.result,rotatedset.folder);
  
  % Pool gain data in various ways (this is a significant subfunction!).
  regularset.gain = poolGainData(regularset.result);
  rotatedset.gain = poolGainData(rotatedset.result);
  
  
  % READ STIMULUS INFORMATION
  regularset.stimcentre = readStimulus(regularset.folder,xlsrange);
  rotatedset.stimcentre = readStimulus(rotatedset.folder,xlsrange);
  
%   reordering = [1;2;3;5;4;7;6]; % hemisphere stimuli, U vs. D and L vs. R flipped; now add disks:
%   for regularindex = 1:size(regularset.stimcentre,1)
%     % Find rotated-arena stimulus appearing at same position relative to fish:
%     rotatedindex = find(sum(regularset.stimcentre(regularindex,:)==rotatedset.stimcentre,2)==2);
%     reordering = [reordering; rotatedindex]; %#ok<AGROW>
%   end
%    
  % Correction above is unnecessary if stimulus coordinates were already in
  % fish-centred coordinates. In this case, do not reorder data:
%   reordering = 1:45;
  reordering = 1:43;
    
  % CHOOSE SUBSET OF DATA TO ANALYSE, AND PROCEED TO ANALYSE IT
  variantlist = {'regular','rotated','corrected'};
  for variant = 1:numel(variantlist)
    
    switch variantlist{variant}
      case 'regular'   
        data(variant).left  = regularset.gain.mean.FR{1};
        data(variant).right = regularset.gain.mean.FR{2};
      case 'rotated'
        data(variant).left  = rotatedset.gain.mean.FR{1}(reordering);
        data(variant).right = rotatedset.gain.mean.FR{1}(reordering);
      case 'corrected'
%         data(variant).left  = (regularset.gain.mean.FR{1} + rotatedset.gain.mean.FR{1}) / 2;
%         data(variant).right = (regularset.gain.mean.FR{2} + rotatedset.gain.mean.FR{1}) / 2;
        data(variant).left  = (regularset.gain.mean.FR{1} + rotatedset.gain.mean.FR{1}(reordering)) / 2;
        data(variant).right = (regularset.gain.mean.FR{2} + rotatedset.gain.mean.FR{1}(reordering)) / 2;
        
        for selection = xlsrange-1
          gLreg = regularset.gain.mean.FR{1}(selection);
          gRreg = regularset.gain.mean.FR{2}(selection);
          gLrot = rotatedset.gain.mean.FR{1}(reordering(selection));
          gRrot = rotatedset.gain.mean.FR{2}(reordering(selection));
          data(variant).asymmetry.A1(selection) = ((gLreg-gRreg)/(gLreg+gRreg) - (gLrot-gRrot)/(gLrot+gRrot)) / 2;
          data(variant).asymmetry.A2(selection) = ((gLreg-gRreg)/(gLreg+gRreg) + (gLrot-gRrot)/(gLrot+gRrot)) / 2;
        end
    end
    data(variant).both  = [data(variant).left(xlsrange(1:end/2)-1);data(variant).right(xlsrange(end/2+1:end)-1)]; 
%     data(variant).both  = mean([data(variant).left,data(variant).right],2);  % important change! no more averaging 

    % Create figure(s).
    hd.gain(variant).fg = figure();
    hd.gain(variant).fg.Name = 'OKR gain';
    hd.gain(variant).fg.Color = [1 1 1];
    hd.gain(variant).fg.Position = [50 50 1000 650];
    hd.gain(variant).fg.Colormap = flipud(cbrewer('div','RdBu',100));
  %   hd.gain(variant).fg.Colormap = cbrewer('div','PRGn',100);

    choicelist = {'left','both','right'};
    for choice = 1:numel(choicelist)

      switch choicelist{choice}
        case 'right'
          response = data(variant).right(xlsrange-1);  % -1 is offset by Excel title row 
        case 'left'
          response = data(variant).left(xlsrange-1);
        case 'both'
          response = data(variant).both;
        otherwise
          error(['Input argument must be one of the following strings: ' ...
                 '''left'', ''right'', or ''both''.'])
      end
      
      [x,y,z] = sphere(resolution);
      [datafit(choice).matrix,datafit(choice).param] = ...
        vonMisesFisherFit(regularset.stimcentre,response,x,y,z);

      % set 3D fish parameters
      scale = .1;
      yaw = 180;
      pitch = 0;
      roll = 0;

      % set decorative arc parameters; compute their cartesian coordinates
      equator.base = -1:.01:1;
      equator.x = [equator.base, fliplr(equator.base)];
      equator.y = [sqrt(1-equator.base.^2), -sqrt(1-equator.base.^2)];
      equator.z = 0*ones(1,numel(equator.x));

      meridian.x = equator.x;
      meridian.y = equator.z;
      meridian.z = equator.y;

      aura.x = equator.z;
      aura.y = equator.y;
      aura.z = equator.x;

      [sample.x,sample.y,sample.z] = ...
        geo2car(regularset.stimcentre(:,1), regularset.stimcentre(:,2), ...
                ones(size(regularset.stimcentre,1),1),'CCW');

      

      % plot all of the above onto the correct panel of the existing figure
      panel = choice;

      figure(hd.gain(variant).fg.Number)
      hd.gain(variant).ax(panel) = axes;
      hd.gain(variant).ax(panel).Position = [.13 .45 .35 .45] + (panel-1)*[.25 0 0 0];
      hold on
      hd.gain(variant).ob(panel,1) = surf(x,y,z,datafit(panel).matrix);
      shading interp
      colour.eye = 0*[1 1 1];
      colour.body = 1*[1 1 1];
      hd.gain(variant).ob(panel,2:4) = plot3dFish(scale,yaw,pitch,roll,colour);
      hd.gain(variant).ob(panel,5) = plot3(equator.x,equator.y,equator.z,'k','LineWidth',2);
      hd.gain(variant).ob(panel,6) = plot3(meridian.x,meridian.y,meridian.z,'--k');
      hd.gain(variant).ob(panel,7) = plot3(aura.x,aura.y,aura.z,':k');
      hd.gain(variant).ob(panel,8) = scatter3(1.03*sample.x,1.03*sample.y,1.03*sample.z, ...
                                180*ones(size(sample.x)),response,'Marker','o');
      hold off

    end

    % Apply full formatting to the figure(s). Subfunction included below.
    hd = fishbowlFigure(hd,cam,choicelist);

%     % Compute yoking/lateralisation index per individual stimulus location.
%     convention = 'CCW';
%     switch convention
%       case 'CCW'
%         stim.isleft  = stim.azimuth > 0;
%         stim.isright = stim.azimuth < 0;
%       case 'CW'
%         stim.isleft  = stim.azimuth < 0;
%         stim.isright = stim.azimuth > 0;
%       otherwise
%         error('Sign convention must either be ''CCW'' or ''CW''.')
%     end
  
  end
     
  % Collect output arguments, unless already done (e.g., "datafit").
  handle = hd;
  
end


function stimcentre = readStimulus(datafolder,xlsrange)

  stimulus = 'Stimulus.xlsx';
  [~,tableconvention,~] = xlsread([datafolder,stimulus],'C1:C1');
  azimuth = xlsread([datafolder,stimulus],['C',num2str(xlsrange(1)),':C',num2str(xlsrange(end))]);
  elevation = xlsread([datafolder,stimulus],['D',num2str(xlsrange(1)),':D',num2str(xlsrange(end))]);

  % Stimulus tables may use CW convention; default code uses CCW.
  switch tableconvention{:}
    case 'azimuth (CCW)'
    case 'azimuth (CW)'
      azimuth = -azimuth;
    otherwise
      error(['Field C1 of Stimulus.xlsx should contain either ' ...
             'string ''azimuth (CCW)'' or string ''azimuth (CW)''.'])
  end

  stimcentre = [azimuth,elevation];

end
  
  
  
function gain = poolGainData(result)
%POOLGAINDATA converts a raw result structure into plottable data by
%pooling OKR gain data in various ways, and storing those results in a new
%structure called "gain".

  % Pool data in various ways (e.g., .FR = pooled across all [F]ish and
  % all [R]epetitions, but with a separate array for each [E]ye).
  for stimtype = 1:size(result,3)

    gainpool(stimtype).FER = [result(:,:,stimtype,:).gain];

    for eye = 1:size(result,2)
      gainpool(stimtype).FR{eye} = [result(:,eye,stimtype,:).gain];
    end

    for fish = 1:size(result,1)
      gainpool(stimtype).ER{fish} = [result(fish,:,stimtype,:).gain];
    end

    for repetition = 1:size(result,4)
      gainpool(stimtype).FE{repetition} = [result(:,:,stimtype,repetition).gain];
    end

    for fish = 1:size(result,1)
      for eye = 1:size(result,2)
        gainpool(stimtype).R{fish,eye} = [result(fish,eye,stimtype,:).gain];
      end
    end
    
  end

  % Make sure that in following section, if a stimulus type is not present,
  % the array contain a NaN at that position, instead of a zero.
  nantemplate = NaN(numel(gainpool),1);

  gain.mean  .FER = nantemplate;
  gain.median.FER = nantemplate;
  gain.std   .FER = nantemplate;
  gain.sem   .FER = nantemplate;

  for eye = 1:size(result,2)
    gain.mean  .FR{eye} = nantemplate;
    gain.median.FR{eye} = nantemplate;
    gain.std   .FR{eye} = nantemplate;
    gain.sem   .FR{eye} = nantemplate;
  end

  for fish = 1:size(result,1)
    gain.mean  .ER{fish} = nantemplate;
    gain.median.ER{fish} = nantemplate;
    gain.std   .ER{fish} = nantemplate;
    gain.sem   .ER{fish} = nantemplate;
  end

  for fish = 1:size(result,1)
    for eye = 1:size(result,2)
      gain.mean  .R{fish,eye} = nantemplate;
      gain.median.R{fish,eye} = nantemplate;
      gain.std   .R{fish,eye} = nantemplate;
      gain.sem   .R{fish,eye} = nantemplate;
    end
  end

  % mean, median, stdev, sem across all pooled data, one per stimulus type
  for stimtype = 1:numel(gainpool)

    selection = gainpool(stimtype).FER;
    gain.mean  .FER(stimtype) = mean(selection);
    gain.median.FER(stimtype) = median(selection);
    gain.std   .FER(stimtype) = std(selection);
    gain.sem   .FER(stimtype) = std(selection)/sqrt(numel(selection));

    for eye = 1:size(result,2)
      selection = gainpool(stimtype).FR{eye};
      gain.mean  .FR{eye}(stimtype) = mean(selection);
      gain.median.FR{eye}(stimtype) = median(selection);
      gain.std   .FR{eye}(stimtype) = std(selection);
      gain.sem   .FR{eye}(stimtype) = std(selection)/sqrt(numel(selection));
    end

    for fish = 1:size(result,1)
      selection = gainpool(stimtype).ER{fish};
      gain.mean  .ER{fish}(stimtype) = mean(selection);
      gain.median.ER{fish}(stimtype) = median(selection);
      gain.std   .ER{fish}(stimtype) = std(selection);
      gain.sem   .ER{fish}(stimtype) = std(selection)/sqrt(numel(selection));
    end

    for fish = 1:size(result,1)
      for eye = 1:size(result,2)
        selection = gainpool(stimtype).R{fish,eye};
        gain.mean  .R{fish,eye}(stimtype) = mean(selection);
        gain.median.R{fish,eye}(stimtype) = median(selection);
        gain.std   .R{fish,eye}(stimtype) = std(selection);
        gain.sem   .R{fish,eye}(stimtype) = std(selection)/sqrt(numel(selection));
      end
    end
  end

end
  
  

function [fitresult,fitparam] = vonMisesFisherFit(stimcentre,response,x,y,z)

  predictor = stimcentre;

  % Initialise fit parameters.
  offset = 0;
  amplitude(1) = 1;
  amplitude(2) = 1;
  meanazimuth(1)   =  70;
  meanelevation(1) =  20; % azimuth, elevation
  meanazimuth(2)   = -70;
  meanelevation(2) =  20; % azimuth, elevation
  concentration(1) = 2.5;
  concentration(2) = 2.5;

  initialparam = [offset,        ...
                  amplitude(1),     ...
                  meanazimuth(1),   ...
                  meanelevation(1), ...
                  concentration(1), ...
                  amplitude(2),     ...
                  meanazimuth(2),   ...
                  meanelevation(2), ...
                  concentration(2)];

  % Fit.
  option.MaxIter = 1e4;
  datafit.param = nlinfit(predictor,response,@vonmisesfisher9param,initialparam,option);
  datafit.value = vonmisesfisher9param(datafit.param,predictor);

  % Identify centres.
  azimuth(1)   = datafit.param(3);
  elevation(1) = datafit.param(4);
  azimuth(2)   = datafit.param(7);
  elevation(2) = datafit.param(8);
  for k = 1:2

%       azimuth(k)          = datafit.param(3); % This was incorrect - same value read twice.
%       elevation(k)        = datafit.param(4);
    uniqueazimuth(k)    = mod(azimuth(k)+180,360) - 180;
    uniqueelevation(k)  = mod(elevation(k)+90,180) - 90;
    datafit.centre(:,k) = [uniqueazimuth(k), uniqueelevation(k)];

  end

  % compute geographic coordinates of sphere, and its colour data values
  [azimuth,elevation,radius] = car2geo(x,y,z,'CCW');
  predictor = [azimuth(:),elevation(:),radius(:)];
  fitresult = reshape(vonmisesfisher9param(datafit.param,predictor),size(radius));
  fitparam = datafit.param;

end
    
    
    
    
function hd = fishbowlFigure(hd,cam,choicelist)
%FISHBOWLFIGURE configures an existing figure of fishbowl plots, adds decorations
%
%   HD = fishbowlFigure sets the parameters of an existing fishbowl figure,
%   including axis limits, labels, colours, axes object sizes, etc., and
%   adds additional decorations such as colorbars.
    
  cmin = min([min(min(hd.gain(end).ob(1,1).CData)), ...
              min(min(hd.gain(end).ob(2,1).CData)), ...
              min(min(hd.gain(end).ob(3,1).CData)), ...
              min(min(hd.gain(end).ob(1,8).CData)), ...
              min(min(hd.gain(end).ob(2,8).CData)), ...
              min(min(hd.gain(end).ob(3,8).CData))]);
  cmax = max([max(max(hd.gain(end).ob(1,1).CData)), ...
              max(max(hd.gain(end).ob(2,1).CData)), ...
              max(max(hd.gain(end).ob(3,1).CData)), ...
              max(max(hd.gain(end).ob(1,8).CData)), ...
              max(max(hd.gain(end).ob(2,8).CData)), ...
              max(max(hd.gain(end).ob(3,8).CData))]);
  clim = max(abs([cmin cmax]))*[-1 1];
  
  for panel = 1:3
    
    switch choicelist{panel}
      case 'left'
        string.title = 'left eye gain g_L';
      case 'right'
        string.title = 'right eye gain g_R';
      case 'both'
        string.title = 'merge stimulated';
%         string.title = 'mean = (g_L+ g_R)/2';
    end
       
    hd.gain(end).ax(panel).Title.String = string.title;
%     title(string.title,'Interpreter','LaTeX')
    hd.gain(end).ob(panel,8).MarkerFaceColor = hd.gain(end).ob(panel,8).MarkerEdgeColor;
    hd.gain(end).ob(panel,8).MarkerEdgeColor = [0 0 0];
    hd.gain(end).ax(panel).CLim = [0 cmax];
%     hd.gain(end).ax(panel).CLim = [0 max(max(datafit(choice).matrix))];
%     hd.gain(end).ob(panel,1).FaceAlpha = .85;
    hd.gain(end).ob(panel,1).FaceAlpha = .75;
    hd.gain(end).ob(panel,1).EdgeColor = 'none';
%     hd.gain(end).ob(panel,8).Shading = 'flat';
    shading interp
    
    axis square
    xlabel('x')
    ylabel('y')
    zlabel('z')            
    hd.gain(end).ax(panel).XLim = [-1.1 1.1];
    hd.gain(end).ax(panel).YLim = [-1.1 1.1];
    hd.gain(end).ax(panel).ZLim = [-1.1 1.1];
%     hd.gain(end).ax(panel).CameraPosition = [12.2934, -9.0967,8.1315];
    cam.radius = 19.0526; % MATLAB automatically reverts to this values while rotating, anyway. Might as well choose it as default.
    [cam.x,cam.y,cam.z] = geo2car(cam.azimuth,cam.elevation,cam.radius,'CCW');
    hd.gain(end).ax(panel).CameraPosition = [cam.x cam.y cam.z]; % FD20190507: this hides 3rd fish!!!
    hd.gain(end).ax(panel).CameraTarget = [0 0 0];
    hd.gain(end).ax(panel).CameraUpVector = [0 0 1];
%     hd.gain(end).ax(panel).CameraViewAngle = 10.134;
    hd.gain(end).ax(panel).CameraViewAngle = 9;

  end
  
  hd.gain(end).ax(4) = axes;
  hd.gain(end).ax(4).Position = hd.gain(end).ax(1).Position - [.13 -.1 .2 .2];
  hd.gain(end).ax(4).CLim = hd.gain(end).ax(1).CLim;
  hd.gain(end).ob(4,1) = colorbar;
  hd.gain(end).ob(4,1).Label.String = 'OKR gain';
  hd.gain(end).ob(4,1).Label.Units = 'normalized';
  hd.gain(end).ob(4,1).Label.Position = [-.8 1 1] .* hd.gain(end).ob(4,1).Label.Position;
  
  [hd.gain(end).ob(4,1).Label.FontSize, hd.gain(end).ob(4,1).FontSize, ...
   hd.gain(end).ax.FontSize] = deal(14);
 
  [hd.gain(end).ax(1).Title.FontSize, ...
   hd.gain(end).ax(2).Title.FontSize, ...
   hd.gain(end).ax(3).Title.FontSize] = deal(14);
   
  [hd.gain(end).ax(1).Title.FontWeight, ...
   hd.gain(end).ax(2).Title.FontWeight, ...
   hd.gain(end).ax(3).Title.FontWeight] = deal('normal');

  
  [hd.gain(end).ax.Visible] = deal('off');
%   [hd.gain(end).ax.Title.Visible] = deal('on');
  set(([hd.gain(end).ax.Title]),'Visible','on')
  set(([hd.gain(end).ax.Title]),'Position',[1 1 .7] .* hd.gain(end).ax(1).Title.Position)
  
end


function [retained,original] = discardTrial(original,folderstring)
% DISCARDTRIAL removes data obtained from trials consider "poorly fit" etc.
%
% This function takes a "result" structure as its only input argument, and
% requires an XLSX file containing the indices of trials to be discarded.
% It then removes those bad trials, and returns a reduced structure as its
% primary output argument, "retained". For easy access, it also returns its
% original input.
%
% This function can safely be executed multiple times, as "discarded"
% trials are in fact just set to empty, so their array indices are not 
% reassigned to other trials.
%
% Written by Florian Alexander Dehmelt, Tuebingen University, in 2018.


  % Identify and load an Excel file containing the indices of all unwanted
  % trials to be discarded. This file must contain four columns of numbers
  % (from left to right: fish no., eye no., stimulus type, and repetition.
  % It may contain as many text comments as desired; these will be ignored.
  folder.badtrial = folderstring;
%   folder.badtrial = 'C:\Users\fdehmelt\Dropbox\ThinkPad Dropbox\MATLAB\201808 SphereAnalysis\Sample Data\D series\';
  regularset.badtrial = 'DiscardTrial.xlsx';
  badtrial = xlsread([folder.badtrial,regularset.badtrial]);
  
  % The "retained" structure is the same as the "original" one...
  retained = original;
  
  % ...except that unwanted trials are overwritten by empty values.
  % They thus appear the same way as non-existent trials already did.
  for trial = 1:size(badtrial,1)
    
    % Find the position of the bad trial within the structure.
    fish       = badtrial(trial,1);
    eye        = badtrial(trial,2);
    stimtype   = badtrial(trial,3) + 1; % The +1 converts index >=0 to >=1.
    repetition = badtrial(trial,4);
    
    % Overwrite all field entries with "[]".
    fieldname = fieldnames(retained);
    for field = 1:numel(fieldname)
      retained(fish,eye,stimtype,repetition).(fieldname{field}) = [];
    end
  
  end
  
end


function [altered,original] = zeroTrial(original,folderstring)
% ZEROTRIAL sets gains to zero based on visual inspection of trials.
%
% This function takes a "result" structure as its only input argument, and
% requires an XLSX file containing the indices of trials to be set to zero.
% It then adjusts those gains, and returns an altered structure as its
% primary output argument, "retained". For easy access, it also returns its
% original input.
%
% This function can safely be executed multiple times, as "altered"
% trials are in fact just set to zero, so their array indices are not 
% reassigned to other trials.
%
% Written by Florian Alexander Dehmelt, Tuebingen University, in 2018.


  % Identify and load an Excel file containing the indices of all unwanted
  % trials to be discarded. This file must contain four columns of numbers
  % (from left to right: fish no., eye no., stimulus type, and repetition.
  % It may contain as many text comments as desired; these will be ignored.
  folder.badtrial = folderstring;
%   folder.badtrial = 'C:\Users\fdehmelt\Dropbox\ThinkPad Dropbox\MATLAB\201808 SphereAnalysis\Sample Data\D series\';
  regularset.badtrial = 'ZeroTrial.xlsx';
  badtrial = xlsread([folder.badtrial,regularset.badtrial]);
  
  % The "altered" structure is the same as the "original" one...
  altered = original;
  
  % ...except that gains of visually identified trials are set to zero.
  % They thus appear the same way as non-existent trials already did.
  for trial = 1:size(badtrial,1)
    
    % Find the position of the bad trial within the structure.
    fish       = badtrial(trial,1);
    eye        = badtrial(trial,2);
    stimtype   = badtrial(trial,3) + 1; % The +1 converts index >=0 to >=1.
    repetition = badtrial(trial,4);
    
    % Overwrite the gain field entries with "0", retain all other values.
    altered(fish,eye,stimtype,repetition).gain = 0;
  
  end
  
end


function combinedvalue = vonmisesfisher9param(param,predictor)
%VONMISESFISHER9PARAM Evaluate two overlapping von Mises-Fisher distributions.
%
%   VALUE = VONMISESFISHER9PARAM computes the value of two(!) overlapping, 
%   spherical (p=3) von Mises-Fisher distributions at the chosen location.
%
%   It is formatted to match the input/output structure required by the
%   built-in non-linear regression function nlinfit.

  convention = 'CCW';
  dimension = 3;
  radius = 1;
  if size(predictor,2) == 2
    predictor(:,3) = radius*ones(size(predictor(:,1)));
  end
  [x,y,z] = geo2car(predictor(:,1),predictor(:,2),predictor(:,3),convention);
  direction = [x,y,z];
  
  numberofdistributions = 2;
  value = NaN(size(predictor,1),numberofdistributions);
  
  for k = 1:numberofdistributions
    
    offset        = param(1);
    amplitude     = param(4*k-2);
    meanazimuth   = param(4*k-1);
    meanelevation = param(4*k);
    concentration = param(4*k+1);
    
    [meanx,meany,meanz] = geo2car(meanazimuth,meanelevation,radius,convention);
    meandirection = [meanx,meany,meanz];

    bessel = concentration / ...
             (2*pi * (exp(concentration) - exp(-concentration)));

    normalisation = concentration^(dimension/2 - 1) / ...
                    ((2*pi)^(dimension/2) * bessel);
                
    value(:,k) = normalisation * exp(concentration*meandirection*direction')';
    value(:,k) = amplitude * value(:,k) + offset;
    
    % HACK to constrain values
    if abs(meanazimuth) > 180  || ...
       abs(meanelevation) > 90 || ...
       amplitude < 0           || ...
       concentration < 0
     
      value(:,k) = 1e10*ones(size(value(:,k)));
      
    end

  end
  
  combinedvalue = sum(value,2);
  
end


function [x,y,z] = geo2car(azimuth,elevation,radius,convention)
 
  switch convention
    case 'CCW'
      x = radius .* cosd(elevation).*cosd(azimuth);
      y = radius .* cosd(elevation).*sind(azimuth);
      z = radius .* sind(elevation);
    case 'CW'
      x = radius .* cosd(elevation).*cosd(azimuth);
      y = radius .* cosd(elevation).*-sind(azimuth);
      z = radius .* sind(elevation);
    otherwise
      error('Convention not supported.')
  end
  
end


function [azimuth,elevation,radius] = car2geo(x,y,z,convention)
  
  azimuth = atand(y./x) + 180*((x<0).*(y>=0) - (x<0).*(y<0));
        
  switch convention
    case 'CCW'
    case 'CW'
      azimuth = -azimuth;
    otherwise
      error('Convention not supported.')
  end
  
  radius    = sqrt(x.^2+y.^2+z.^2);
  elevation = asind(z./radius);
    
end


function [lefteyehandle,righteyehandle,bodyhandle] = ...
  plot3dFish(scale,yaw,pitch,roll,colour)

  % This corresponds to version 20170505a, a.k.a. plot3dFish20170505a.m.

  set(gcf,'Color',[1 1 1])

  resolution = 10;
%   colour.eye = .1*[1 1 1];
%   colour.body = .7*[1 1 1];

  eye.x = scale * (cos(-pi:pi/resolution:3*pi-pi/resolution)');
  eye.y = scale * (0.7*sin(0:pi/resolution:4*pi-pi/resolution)');
  eye.z = scale * ([.7*ones(2*resolution,1); ...
                    1*ones(2*resolution,1)]);

  N = 2*resolution;

  lefteye.vertices = [eye.x, eye.y, eye.z];
  righteye.vertices = [eye.x, -eye.y, eye.z];

  lefteye.faces = [[1:2*resolution 1]; ...
                  [1+2*resolution:4*resolution 1+2*resolution]];


  for k = 1:N

    lefteye.faces = [lefteye.faces; ...
                    [mod([k-1 k],N)+1, ...
                     mod([k k-1],N)+1+N, ...
                     mod(k-1,N)+1, ...
                     NaN(1,N-4)]];

  end

  lefteye.facevertexcdata = repmat(colour.eye,[size(lefteye.faces,1) 1]);

  righteye.faces = lefteye.faces;
  righteye.facevertexcdata = lefteye.facevertexcdata;

  lefteyehandle  = patch(lefteye);
  righteyehandle = patch(righteye);
  set([lefteyehandle,righteyehandle],'FaceColor','flat','EdgeColor','none')

  mainbody.x = scale * (-.1 + [1.0*cos(-pi:pi/resolution:pi-pi/resolution), ...
                               0.4*cos(-pi:pi/resolution:pi-pi/resolution)]');
  mainbody.y = scale * ([0.7*sin(0:pi/resolution:2*pi-pi/resolution), ...
                         0.2*sin(0:pi/resolution:2*pi-pi/resolution)]');
  mainbody.z = scale * ([1.1*ones(2*resolution,1); ...
                        -7*ones(2*resolution,1)]);

  N = 2*resolution;

  body.vertices = [mainbody.x, mainbody.y, mainbody.z];

  body.faces = [[1:2*resolution 1]; ...
                [1+2*resolution:4*resolution 1+2*resolution]];

  for k = 1:N

    body.faces = [body.faces; ...
                  [mod([k-1 k],N)+1, ...
                   mod([k k-1],N)+1+N, ...
                   mod(k-1,N)+1, ...
                   NaN(1,N-4)]];

  end

  body.facevertexcdata = repmat(colour.body,[size(body.faces,1) 1]);

  bodyhandle = patch(body);
  set(bodyhandle,'FaceColor','flat','EdgeColor','none')

  rotate(lefteyehandle,[1 0 0],80)
  rotate(lefteyehandle,[0 0 1],-10)
  rotate(righteyehandle,[1 0 0],-80)
  rotate(righteyehandle,[0 0 1],10)
  rotate(bodyhandle,[0 1 0],-90)
  
  rotate(lefteyehandle,[0 0 1],yaw)
  rotate(righteyehandle,[0 0 1],yaw)
  rotate(bodyhandle,[0 0 1],yaw)
  
  rotate(lefteyehandle,[0 1 0],pitch)
  rotate(righteyehandle,[0 1 0],pitch)
  rotate(bodyhandle,[0 1 0],pitch)
  
  rotate(lefteyehandle,[1 0 0],roll)
  rotate(righteyehandle,[1 0 0],roll)
  rotate(bodyhandle,[1 0 0],roll)

end


function [hd,stim] = displayDiskStimuli(choice)
  
warning('off','MATLAB:interp1:UsePCHIP')
% The line above deactivates the following cbrewer warning:
% Warning: INTERP1(...,'CUBIC') will change in a future release. Use INTERP1(...,'PCHIP') instead. 
% > In interp1>sanitycheckmethod (line 265)
%   In interp1>parseinputs (line 401)
%   In interp1 (line 80)
%   In interpolate_cbrewer (line 31)
%   In cbrewer (line 101)
%   In heatmap20180823 (line 21)

%   close all
%   clf
  
%   regularset.folder = 'C:\Users\dehmelt\Dropbox\Documents\MATLAB\201812 Sphere Analysis\Analysis pipeline 20181217\Data D Series (neue Experimente)\';
%   xlsrange = 9:46;
    regularset.folder = ['\\172.25.250.112\arrenberg_data\shared\MS_SphereArena\Resources\', ...
                         'ContributionFlorian\Analysis pipeline\Control Data Upside Down (Kontrolle ventral)\'];
    xlsrange = 2:37;
  
%   regularset.folder = 'C:\Users\dehmelt\Dropbox\Documents\MATLAB\201812 Sphere Analysis\Analysis pipeline 20181217\Data A Series (A-Series)\';
%   xlsrange = 2:43;
%   xlsrange = 2:8;

%   regularset.folder = 'C:\Users\dehmelt\Dropbox\Documents\MATLAB\201812 Sphere Analysis\Analysis pipeline 20181217\Data V Series (V-Serie)\';
%   xlsrange = 2:43;
  
  regularset.stimulus = 'Stimulus.xlsx';
  [~,stim.tableconvention,~] = xlsread([regularset.folder,regularset.stimulus],'C1:C1');
  stim.azimuth = xlsread([regularset.folder,regularset.stimulus],['C',num2str(xlsrange(1)),':C',num2str(xlsrange(end))]);
  stim.elevation = xlsread([regularset.folder,regularset.stimulus],['D',num2str(xlsrange(1)),':D',num2str(xlsrange(end))]);
%   stim.radius = xlsread([regularset.folder,regularset.stimulus],['E',num2str(xlsrange(1)),':E',num2str(xlsrange(end))]);
% stim.azimuth = stim.azimuth(1:2:end);
% stim.elevation = stim.elevation(1:2:end);
  stim.radius = 64*ones(size(stim.elevation));

  
% %   [surface.]backgroundSphere
%   % compute background sphere with shading
%   [surface.x,surface.y,surface.z] = sphere(100);
%   reference.geo = [30;20;1];  % desired azimuth, elevation, radius of maximum colour value
%   reference.azim   = reference.geo(1);
%   reference.elev   = reference.geo(2);
%   reference.rads = ones(size(reference.geo(1)));
%   [reference.x,reference.y,reference.z] = geo2car(reference.azim,reference.elev,reference.rads,'CW');
%   scalarproduct = [surface.x(:),surface.y(:),surface.z(:)] * [reference.x;reference.y;reference.z];
%   surface.c = reshape(scalarproduct,size(surface.x));
%   surface.c = 10.^(surface.c+1);
% %   surface.c = 2.^(surface.c+1);
  
  
  % compute disk boundaries
  diskcentre.geo = [stim.azimuth, stim.elevation];
  diskcentre.angle = stim.radius;
%   diskcentre.geo = [  45   20; ...
%                       30    5; ...
%                       60  -45];
%   diskcentre.angle = 40 * [ones(size(diskcentre.geo,1),1)];
  diskcentre.azim = diskcentre.geo(:,1);
  diskcentre.elev = diskcentre.geo(:,2);
  diskcentre.rads = ones(size(diskcentre.geo(:,1)));
  resolution = .2;
  numdisk = size(diskcentre.geo,1);
  for disk = 1:numdisk
    [boundary.azim{disk}, ...
     boundary.elev{disk}] = diskBoundary(diskcentre.azim(disk), ...
                            diskcentre.elev(disk), diskcentre.angle(disk), resolution);
    [boundary.x{disk}, ...
     boundary.y{disk}, ...
     boundary.z{disk}] = geo2car(boundary.azim{disk}, boundary.elev{disk}, ...
                                 ones(size(boundary.azim{disk})),'CW');
  end
  [diskcentre.x,diskcentre.y,diskcentre.z] = ...
    geo2car(diskcentre.azim,diskcentre.elev,diskcentre.rads,'CW');
  [textcentre.x,textcentre.y,textcentre.z] = ...
    geo2car(diskcentre.azim,.91*diskcentre.elev,1.10*diskcentre.rads,'CW');  
    
  % create figure
  hd.default.fg = figure();
  hd.default.fg.Name = 'This is a sphere.';
  hd.default.fg.Position = [50  50 500 800];
  hd.default.fg.Color = [1 1 1];
  
  hd.default.ax(1) = axes;
  hd.default.ax(1).Position = [0 0 1 1];
  
  hold on
  
  % plot background sphere with shading
  hd.default.globe = displaySphere;
%   hd.default.globe = surf(surface.x,surface.y,surface.z,surface.c);
%   shading flat
%   axis square
%   greyscale = (.8:.01:.99)' * [1 1 1];  
%   colormap(greyscale)
  fish.scale = .05;
  fish.yaw = 180;
  fish.pitch = 0;
  fish.roll = 0;
  colour.eye = 0*[1 1 1];
  colour.body = .5*[1 1 1];
  plot3dFish(fish.scale,fish.yaw,fish.pitch,fish.roll,colour);
  hd.default.globe.FaceAlpha = .5;
  
  
  cropdisk = 8;
   switch choice
    case 'left'
      disklist = 1 : numdisk/2;
    case 'right'
      disklist = numdisk/2+1 : numdisk;
    case 'single'
      disklist = cropdisk;
  end
  
  % plot disk boundaries
%   diskcolour = cbrewer('seq','Greens',numdisk*2);
  cbrewergreen = cbrewer('seq','Greens',numdisk);
  diskcolour = repmat(cbrewergreen(round(numdisk/1.4),:),[numdisk,1]);
%   diskcolour = flipud(cbrewer('seq','Greys',numdisk*2));
%   diskcolour = diskcolour(randperm(numdisk),:);
  for disk = disklist
    if sum(disk==cropdisk)
      plot3(boundary.x{disk},boundary.y{disk},boundary.z{disk},'-','LineWidth',2,'Color',0*[1 1 1])
      disktext(disk) = text(textcentre.x(disk),textcentre.y(disk),textcentre.z(disk), ...
        ['',num2str(disk)], ...
        'FontSize', 13, 'HorizontalAlignment','center','VerticalAlignment','middle');
    else
        plot3(boundary.x{disk},boundary.y{disk},boundary.z{disk},'-','LineWidth',1,'Color',.6*[1 1 1])
      if sum(disk==disklist)
      disktext(disk) = text(textcentre.x(disk),textcentre.y(disk),textcentre.z(disk), ...
        ['',num2str(disk)], ...
        'FontSize', 13, 'HorizontalAlignment','center','VerticalAlignment','middle');
      end
%     plot3(boundary.x{disk},boundary.y{disk},boundary.z{disk},'-','LineWidth',2,'Color',1*[1 1 1])
%     plot3(boundary.x{disk},boundary.y{disk},boundary.z{disk},'-','LineWidth',1,'Color',diskcolour(disk,:))
%     plot3(boundary.x{disk},boundary.y{disk},boundary.z{disk},'-','LineWidth',1,'Color',.2*[1 1 1])
    end
  end
  
  hold off
  
  switch choice
    
    case 'single'

      disktext(cropdisk).Visible = 'off';
      
      barwidth = 360/22/2;
    %   gratingazimuth = -180:barwidth:(180-barwidth);
      gratingazimuth = -180:barwidth:-80;
      for bar = 1:2:numel(gratingazimuth)-1
    %     if bar < numel(gratingazimuth)
          azimlimit = gratingazimuth([bar bar+1]);
    %     else
    %       azimlimit = gratingazimuth([bar 1]);
    %     end
        displaySphereBar(azimlimit(1),azimlimit(2),boundary.azim{cropdisk},boundary.elev{cropdisk})
      end
      
    case {'left','right'}

      disktext(disklist(ceil(end/2))).Position = ...
        disktext(disklist(ceil(end/2))).Position - [0 0 .16];
      
  end
    

%   hd.default.ax(1).CameraPosition = [2.3 17 2.2];

  switch choice
    case {'left','single'}
      hd.default.ax(1).CameraPosition = [0 20 0];
    case 'right'
      hd.default.ax(1).CameraPosition = [0 -20 0];
  end
  hd.default.ax(1).CameraViewAngle = 6;
  [hd.default.ax(1).XAxis.Visible, ...
   hd.default.ax(1).YAxis.Visible, ...
   hd.default.ax(1).ZAxis.Visible] = deal('off');
  
  
end


function globe = displaySphere
  
  [surface.x,surface.y,surface.z] = sphere(300);
  
  reference.geo = [30;20;1];  % desired azimuth, elevation, radius of maximum colour value
  reference.azim   = reference.geo(1);
  reference.elev   = reference.geo(2);
  reference.rads = ones(size(reference.geo(1)));
  [reference.x,reference.y,reference.z] = geo2car(reference.azim,reference.elev,reference.rads,'CW');
  scalarproduct = [surface.x(:),surface.y(:),surface.z(:)] * [reference.x;reference.y;reference.z];
  surface.c = reshape(scalarproduct,size(surface.x));
  surface.c = 10.^(surface.c);

  globe = surf(surface.x,surface.y,surface.z,surface.c);
  shading interp
  axis square

  greyscale = (.8:.01:.99)' * [1 1 1];  
%   greyscale = (.9:.01:.99)' * [1 1 1];  
  colormap(greyscale)
  
end


function [azimuthOut, elevationOut] = diskBoundary(azimuthIn, elevationIn, angleIn, resolutionIn)

  % The following equation describes orthodromic (or "great circle") distance as an angle:
  % arccos(sin(centre.elevation)*sin(border.elevation) + ...
  %        cos(centre.elevation)*cos(border.elevation)*cos(border.azimuth-centre.azimuth)) = angle;
  % This equation is used to compute border.azimuth below.

  centre.azimuth = azimuthIn;
  centre.elevation = elevationIn;
  border.angle = angleIn / 2; % convert solid angle ("diameter") to "radius"
  border.resolution = resolutionIn;

  intended  = -90 : border.resolution : 90;
%   limit = cosd([centre.elevation-border.angle centre.elevation+border.angle]);
%   intended = acosd(min(limit) : border.resolution : max(limit));
  % "auxiliary" elevations are explicitly added to guarantee coverage near top/bottom of circle:
  auxiliary = centre.elevation + border.angle*[-1+1e-9 1-1e-9];
  border.elevation = unique([intended,auxiliary]);
  border.azimuth = centre.azimuth + ...
                   acosd((cosd(border.angle) - sind(centre.elevation)*sind(border.elevation)) ./ ...
                         (cosd(centre.elevation)*cosd(border.elevation)));


  % Eliminate complex elements...
  border.azimuth(imag(border.azimuth)~=0) = NaN; % This statement sometimes fails horribly.
%   border.azimuth(imag(border.azimuth)>1e-5) = NaN; % This statement is silly, but more stable.

  % ...and compute corresponding values for the second half of the boundary.
  border.azimuth = [border.azimuth, 2*centre.azimuth-border.azimuth];
  border.elevation = [border.elevation, border.elevation];
  
  border.azimuth = mod(border.azimuth+180,360)-168;
  
  azimuthOut   = border.azimuth';
  elevationOut = border.elevation';

end


function hd = displaySphereBar(azimlimit1,azimlimit2,boundaryazim,boundaryelev)

  resolution = .01;
  if azimlimit2 < azimlimit1
  error('sdasdsa')
  end
  
  crop.index = logical((azimlimit1 <= boundaryazim) .* (boundaryazim <= azimlimit2));
  
  if sum(crop.index) > 0
    
    crop.azim = boundaryazim(crop.index)';
    crop.elev = boundaryelev(crop.index)';

    crop.azim1 = crop.azim(diff(crop.azim) > 0);
    crop.azim2 = crop.azim(diff(crop.azim) < 0);
    crop.elev1 = crop.elev(diff(crop.azim) > 0);
    crop.elev2 = crop.elev(diff(crop.azim) < 0);

    sequence = @(a,b) a:(sign(b-a)*resolution):b;
    edge.elev1 = sequence(crop.elev1(1), crop.elev2(end));
    edge.elev2 = sequence(crop.elev2(1), crop.elev1(end));
%     edge.elev1 = sequence(crop.elev1(1), crop.elev2(end));
%     edge.elev2 = sequence(crop.elev2(1), crop.elev1(end));
    edge.azim1 = azimlimit1*ones(size(edge.elev1));
    edge.azim2 = azimlimit2*ones(size(edge.elev2));
    
    azim = [edge.azim1,fliplr(crop.azim2),edge.azim2,fliplr(crop.azim1)];
    elev = [edge.elev1,fliplr(crop.elev2),edge.elev2,fliplr(crop.elev1)];
    rads = 1.009*ones(size(elev));

    [bar.x,bar.y,bar.z] = geo2car(azim,elev,rads,'CW');
    hold on, p = patch(bar.x,bar.y,bar.z,'k'); hold off
    % p.FaceColor = [.2 .8 .4];
    p.FaceColor = .2*[1 1 1];
    p.EdgeColor = 'none';
%     hold on, plot3(bar.x,bar.y,bar.z,'r'); hold off

  end

end
