# Supplementary material for: Spherical arena reveals optokinetic response tuning to stimulus location, size, and frequency across entire visual field of larval zebrafish
Source: eLife. 2021 Jun 8;10:e63355. doi: 10.7554/eLife.63355 (PMC8233042; doi:10.7554/eLife.63355)
Supplement: Source code 1. — (A) Code to design visual stimuli, convert them to geographic coordinates, and map them onto the actual position of individual LEDs. (B) Code to numerically identify a distribution of nearly equidistant stimulus centres that is symmetric between the left and right, upper and lower, as well as front and rear hemispheres. (C) Code to read raw eye traces, identify individual stimulus phases, detect and remove saccades, compute piece-wise fits to cropped and pre-processed raw data, and return OKR gains. (D) Code to recreate the results figures from data, especially Figure 3, Figure 5, Figure 6. (E) Code to assess the significance of differences between the best fits to data for fish embedded upright or upside-down. This last set of code requires access to the raw data repository. [file elife-63355-code1.zip › SuppCode1D/figureFreqArea20190527.m]

function [hd,area,freq,areastim,freqstim] = figureFreqArea() %#ok<FNDEF>
  
  close all
  
  [freq,~,freqstim] = gainAnalysisFreq;
  [area,~,areastim] = gainAnalysisArea;
  freqoutline = displayStimuli('freq');
  areaoutline = displayStimuli('area');
  freqpattern = displayPattern('freq',freqstim.uniquespatialfreq);
  areapattern = displayPattern('area',freqstim.uniquespatialfreq(4)*ones(1,7));
  
  hd.collage.fg = figure(7);
  hd.collage.fg.Name = 'Sphere manuscript (Fig 7); OKR gain dependence on stimulus size, frequency';
  hd.collage.fg.Color = [1 1 1];
  hd.collage.fg.Position = [0 40 1070 800];
  
  
%   hd.collage.ax(2,1) = axes;
  
  
  % Populate the combined figure from previously generated partial figures...
  hd.collage.ax(1,1) = copyobj(freqpattern.pattern.ax(1), hd.collage.fg);
  hd.collage.ax(1,2) = copyobj(freqoutline.default.ax(1), hd.collage.fg);
  hd.collage.ax(2,1) = copyobj(areapattern.pattern.ax(1), hd.collage.fg);
  hd.collage.ax(2,2) = copyobj(areaoutline.default.ax(1), hd.collage.fg);
  for subpanel = 1:3
    % elements of panel c (location of stimulus centres):
    hd.collage.ax(3,subpanel) = copyobj(area.gain.ax(1), hd.collage.fg);
    % elements of panel d (frequency dependence of gain):
    hd.collage.ax(4,subpanel) = copyobj(freq.gain.ax(1+subpanel), hd.collage.fg);
    % elements of panel e (area dependence of gain):
    hd.collage.ax(5,subpanel) = copyobj(area.gain.ax(1+subpanel), hd.collage.fg);
  end
%   close([1 2 3])
  % ...then adjust the size, position and other properties of those objects.
  
  % Shared properties of all axis objects anywhere:
  [hd.collage.ax(1:2,1:2).Units,hd.collage.ax(3:5,:).Units] = deal('pixels');
  [hd.collage.ax(1:2,1:2).FontSize,hd.collage.ax(3:5,:).FontSize] = deal(15);
  [hd.collage.ax(1:2,1:2).LabelFontSizeMultiplier, ...
   hd.collage.ax(1:2,1:2).TitleFontSizeMultiplier, ...
   hd.collage.ax(3:5,:).LabelFontSizeMultiplier, ...
   hd.collage.ax(3:5,:).TitleFontSizeMultiplier] = deal(1);

  % Positions and sizes within panel a (stimulus frequency):
  hd.collage.ax(1,1).Units = 'pixels';
  hd.collage.ax(1,1).Position = [ 20 600 260 170];
  hd.collage.ax(1,2).Units = 'pixels';
  hd.collage.ax(1,2).Position = [300 600 170 170];

  % Positions and sizes within panel b (stimulus sizes):
  hd.collage.ax(2,1).Units = 'pixels';
  hd.collage.ax(2,1).Position = [540 600 270 170];
  hd.collage.ax(2,2).Units = 'pixels';
  hd.collage.ax(2,2).Position = [820 600 170 170];

  % Positions and sizes within panel c (location of stimulus centres):
  for subpanel = 1:3
    hd.collage.ax(3,subpanel).Position(1) = 30;  % x offset
    hd.collage.ax(3,subpanel).Position(2) = 335 - (subpanel-1)*180;  % y offset
    hd.collage.ax(3,subpanel).Position(3) = 200;  % x width
    hd.collage.ax(3,subpanel).Position(4) = 200;  % y height
  end
  hd.collage.ax(3,2).Position(2) = hd.collage.ax(3,2).Position(2) - 8;  % shift single y offset
  
  % Positions and sizes within panel d (frequency dependence of gain):
  for subpanel = 1:3
    hd.collage.ax(4,subpanel).Position(1) = hd.collage.ax(3,subpanel).Position(1) + ...
                                            hd.collage.ax(3,subpanel).Position(3) + ...
                                            160 + (subpanel-1)*230;  % x offset
    hd.collage.ax(4,subpanel).Position(2) = 350;  % y offset
    hd.collage.ax(4,subpanel).Position(3) = 210;  % x width
    hd.collage.ax(4,subpanel).Position(4) = 142;  % y height
  end

  % Positions and sizes within panel e (area dependence of gain):
  for subpanel = 1:3
    hd.collage.ax(5,subpanel).Position(1) = hd.collage.ax(4,subpanel).Position(1);  % x offset
    hd.collage.ax(5,subpanel).Position(2) = 70;  % y offset
    hd.collage.ax(5,subpanel).Position(3) = hd.collage.ax(4,subpanel).Position(3);  % x width
    hd.collage.ax(5,subpanel).Position(4) = hd.collage.ax(4,subpanel).Position(4);  % y height
  end
  
  % Set camera angles for panels a and b:
  [hd.collage.ax(1:2,2).CameraPosition] = deal([-1 -1.5 0]);
  [hd.collage.ax(1:2,2).CameraViewAngle] = deal(60);
  
  % Set camera angles for panel c:
  hd.collage.ax(3,1).CameraPosition = [0.1 0 20];
  hd.collage.ax(3,2).CameraPosition = [20 0 0];
  hd.collage.ax(3,3).CameraPosition = [-16 -9 6];
  [hd.collage.ax(3,:).CameraViewAngle] = deal(9.5);
  
  % Add azimuth and elevation labels to the plots on panel c:
  axes(hd.collage.ax(3,1))
  labelx = [hd.collage.ax(3,1).Children(1:6).XData] * 1.15;
  labely = [hd.collage.ax(3,1).Children(1:6).YData] * 1.15;
  labelz = [hd.collage.ax(3,1).Children(1:6).ZData] * 0;
  stringlist = areastim.azimuth(7*(1:6)); % unexpected order here, fix by quick hack
  stringlist([1 3 4 6]) = stringlist([3 1 6 4]);
  for location = 1:6
    hold on
    hd.collage.tx(3,1,location) = text(1.1*labelx(location), labely(location), labelz(location), ...
                                       [num2str(stringlist(location),'%+.0f'),'�']);
    hold off
  end
  [hd.collage.tx(3,1,1:3).HorizontalAlignment] = deal('right');
  [hd.collage.tx(3,1,4:6).HorizontalAlignment] = deal('left');
  [hd.collage.tx(3,1,:).VerticalAlignment] = deal('middle');
  axes(hd.collage.ax(3,2))
  labelx = [hd.collage.ax(3,2).Children(1:6).XData] * 0;
  labely = [hd.collage.ax(3,2).Children(1:6).YData] * 1.22;
  labelz = [hd.collage.ax(3,2).Children(1:6).ZData] * 1.22;
  for location = [2 3 5 6]
    hold on
    hd.collage.tx(3,2,location) = text(labelx(location), labely(location), labelz(location), ...
                                       [num2str(areastim.elevation(7*location),'%+.0f'),'�']);
    hold off
  end
  [hd.collage.tx(3,2,2:3).HorizontalAlignment] = deal('right');
  [hd.collage.tx(3,2,5:6).HorizontalAlignment] = deal('left');
  [hd.collage.tx(3,2,[2 3 5 6]).VerticalAlignment] = deal('middle');
  [hd.collage.tx(3,1,:).FontSize, hd.collage.tx(3,2,[2 3 5 6]).FontSize] = ...
    deal(hd.collage.ax(3,1).FontSize);

  
  % Recolour the background spheres on panels a and b, and remove visible axes:
  greyscale = (.8:.01:.99)' * [1 1 1];
  [hd.collage.ax(1:2,2).Colormap] = deal(greyscale);
  for panel = [1 2]
    for subpanel = [1 2]
      [hd.collage.ax(panel,subpanel).XAxis.Visible, ...
       hd.collage.ax(panel,subpanel).YAxis.Visible, ...
       hd.collage.ax(panel,subpanel).ZAxis.Visible] = deal('off');
    end
  end
  
  % Add and format titles to panels a and b:
  for panel = 1:2
    hd.collage.ax(panel,1).Title.String = 'stimulus pattern';
    hd.collage.ax(panel,2).Title.String = 'stimulus crop';
    for subpanel = 1:2
      hd.collage.ax(panel,subpanel).Title.FontWeight = 'normal';
      hd.collage.ax(panel,subpanel).Title.Units = 'pixels';
    end
  hd.collage.ax(panel,1).Title.Position(2) = hd.collage.ax(panel,1).Position(4) - 14 + 14;
  hd.collage.ax(panel,2).Title.Position(2) = hd.collage.ax(panel,2).Position(4) + 2;
  end


  % Reformat the meridians, equators etc. on panel c:
  for subpanel = 1:3
    [hd.collage.ax(3,subpanel).Children(7:9).LineWidth] = deal(1);
  end
  
  % Add and format titles to panel c:
  hd.collage.ax(3,1).Title.String = 'centre azimuth';
  hd.collage.ax(3,2).Title.String = 'centre elevation';
  hd.collage.ax(3,3).Title.String = 'oblique view';
  for subpanel = 1:3
    hd.collage.ax(3,subpanel).Title.FontWeight = 'normal';
    hd.collage.ax(3,subpanel).Title.Units = 'pixels';
  end
  hd.collage.ax(3,1).Title.Position(2) = hd.collage.ax(3,1).Position(4) - 70;
  hd.collage.ax(3,2).Title.Position(2) = hd.collage.ax(3,2).Position(4) - 70;
  hd.collage.ax(3,3).Title.Position(2) = hd.collage.ax(3,3).Position(4) - 45;

  
%   % Remove redundant x axis labels on panels d and e:
%   for panel = [4 5]
%     for subpanel = [1 3]
%       hd.collage.ax(panel,subpanel).XLabel.String = [];
%     end
%   end
  
  % Remove redundant titles on panel e:
  for panel = 5
    for subpanel = [1 2 3]
      hd.collage.ax(panel,subpanel).Title.String = [];
    end
  end
  
  % Reposition X and Y axis labels on panels d and e:
  for panel = [4 5]
    for subpanel = 1:3
      hd.collage.ax(panel,subpanel).XLabel.Units = 'pixels';
    end
    hd.collage.ax(panel,1).YLabel.Units = 'pixels';
  end
  for subpanel = 1:3
    hd.collage.ax(4,subpanel).XLabel.Position(2) = -33;
    hd.collage.ax(5,subpanel).XLabel.Position(2) = -37;
  end
  hd.collage.ax(4,1).YLabel.Position(1) = -58;
  hd.collage.ax(5,1).YLabel.Position(1) = -46;
  
  % Reformat X axis on panel e:
  for subpanel = 1:3
    hd.collage.ax(5,subpanel).XLim(2) = 1.35;
    hd.collage.ax(5,subpanel).XTick = [.1 1];
  end

  
  % Reposition and reformat titles on panel d:
  for subpanel = 1:3
    hd.collage.ax(4,subpanel).Title.Units = 'pixels';
    hd.collage.ax(4,subpanel).Title.Position(2) = hd.collage.ax(4,subpanel).Position(4) + 25;
    hd.collage.ax(4,subpanel).Title.FontWeight = 'bold';
  end
  
  % Overwrite X axis ticks and tick labels on panel d (frequency dependence of gain):
  [hd.collage.ax(4,:).XTick] = deal([.02 .05 .1]);
  [hd.collage.ax(4,:).XTickLabel] = deal({'0.02','0.05','0.10'});

  % Overwrite Y axis ticks and tick labels on panel d (frequency dependence of gain):
  [hd.collage.ax(4,:).YTick] = deal([0 .05 .1]);
  [hd.collage.ax(4,:).YTickLabel] = deal({'0','0.05','0.10'});
  
  % Display panel lettering:
  hd.collage.ax(6,1) = axes;
  hd.collage.ax(6,1).Color = 'none';
  hd.collage.ax(6,1).Position = [0 0 1 1];
  hd.collage.ax(6,1).Units = 'pixels';
  hd.collage.ax(6,1).Visible = 'off';
  hold on
  hd.collage.lt(1) = text(hd.collage.ax(1,1).Position(1) - 0 , ...
                   hd.collage.ax(1,1).Position(2) + hd.collage.ax(1,1).Position(4) + 20, ...
                   'a', 'Units', 'pixels');
  hd.collage.lt(2) = text(hd.collage.ax(2,1).Position(1) - 0, ...
                   hd.collage.ax(2,1).Position(2) + hd.collage.ax(2,1).Position(4) + 20, ...
                   'b', 'Units', 'pixels');
  hd.collage.lt(3) = text(hd.collage.ax(3,1).Position(1) - 10, ...
                   hd.collage.ax(3,1).Position(2) + hd.collage.ax(3,1).Position(4) - 28 + 30, ...
                   'c', 'Units', 'pixels');
  hd.collage.lt(4) = text(hd.collage.ax(4,1).Position(1) - 85, ...
                   hd.collage.ax(4,1).Position(2) + hd.collage.ax(4,1).Position(4) + 30 + 15, ...
                   'd', 'Units', 'pixels');
  hd.collage.lt(5) = text(hd.collage.ax(5,1).Position(1) - 85, ...
                   hd.collage.ax(5,1).Position(2) + hd.collage.ax(5,1).Position(4) + 30, ...
                   'e', 'Units', 'pixels');
  hold off
%   [hd.collage.lt(2:5).FontSize] = deal(15);
%   [hd.collage.lt(2:5).FontWeight] = deal('bold');
  [hd.collage.lt(:).FontSize] = deal(15);
  [hd.collage.lt(:).FontWeight] = deal('bold');
  
end


function [handle,data,stim] = gainAnalysisArea(varargin)
% GAINANALYSIS and all subfunctions were written by Florian Alexander 
% Dehmelt in 2018. This is version 20180924, gainAnalysisArea20180924.m.
% Apologies for the lack of polish (and comments) at this point.
%
% All input arguments are optional:
% 
%   Resolution    - scalar, indicating your choice of resolution for the 
%                   rendering of the spherical surface as part % of the 
%                   figures. Actual data fitting is completely unaffected.
%   CamAzimuth    - scalar, horizontal angle at which sphere is shown
%   CamElevation  - scalar, vertical angle at which sphere is shown
%   Normalisation - options: nothing, or 'mean gain per hemisphere',
%                   or 'max gain per hemisphere', 
%                   or 'ratio of mean gains per hemisphere'
%
% Output arguments are:
%
%   handle  - structure containing handles to all graphics objects
%             (figures, axes, plots, decorations)
%   data    - structure containing pre-processed data, with those fields:
%   .left   - numerical array of means of OKR gain for the left eye
%   .right  - numerical array of means of OKR gain for the right eye
%   .both   - numerical array of mean of OKR gain means across both eyes
%   datafit - structure containing the fits to data, with following fields:  % removed!
%   .centre - 2x2 numerical array of azimuths (1st row) and elevation
%             angles (2nd row) of the two individial von Mises-Fisher 
%             functions fit to data (1st column = 1st function, etc.).
%             These are NOT the peaks of the actual fit (= sum of both
%             functions)! I still have to implement that feature.
%   .value  - 36x1 numerical array containing the value of the actual fit
%             (= sum of both functions) at the locations sampled by data
%   .param  - 1x9 numerical array containing all best-fit parameters
%             (offset, amplitude1, azimuth1, elevation1, concentration1, 
%             amplitude2, azimuth2, elevation2, concentration2)
%
% The recommended default is calling "hd = gainAnalysisArea20181217();".
%
% To specify camera position before analysis, call the function as follows:
%   hd = gainAnalysisArea20181217(200,'CamAzimuth',-30,'CamElevation',15);
%
% To edit camera position post-hoc, adjust and execute the following lines:
%   az = 0; el = 0; % substitute your desired camera coordinates here
%   [hd.gain.ax(1:6).CameraPosition] = ...
%     deal([cosd(az)*cosd(el),sind(az)*cosd(el),sind(el)]/19.0526);
%   figure(21)
%
% To normalise gains on each hemisphere, call the function as follows:
%  hd = gainAnalysisArea20181217('Normalisation','mean gain per hemisphere');
  

  % MANAGE VARIABLE INPUT
  p = inputParser;
  
  valid.resolution    = @(x) isnumeric(x) && numel(x)==1 && x>0;
  valid.camazimuth    = @(x) isnumeric(x) && numel(x)==1;
  valid.camelevation  = @(x) isnumeric(x) && numel(x)==1;
  valid.normalisation = @(x) ischar(x);
                        
  default.resolution    = 200;
  default.camazimuth    = -0;
  default.camelevation  = 45;
  default.normalisation  = '';
  
  addOptional(p, 'Resolution',    default.resolution,    valid.resolution);
  addOptional(p, 'CamAzimuth',    default.camazimuth,    valid.camazimuth);
  addOptional(p, 'CamElevation',  default.camelevation,  valid.camelevation);
  addOptional(p, 'Normalisation', default.normalisation, valid.normalisation);

  parse(p,varargin{:});
  
  resolution    = p.Results.Resolution;
  cam.azimuth   = p.Results.CamAzimuth;
  cam.elevation = p.Results.CamElevation;
  normalisation = p.Results.Normalisation;

  
  % GENERAL SETTINGS
  warning('off','MATLAB:interp1:UsePCHIP')
  % The line above deactivates the following cbrewer warning:
  % Warning: INTERP1(...,'CUBIC') will change in a future release. Use INTERP1(...,'PCHIP') instead. 
  % > In interp1>sanitycheckmethod (line 265)
  %   In interp1>parseinputs (line 401)
  %   In interp1 (line 80)
  %   In interpolate_cbrewer (line 31)
  %   In cbrewer (line 101)
  %   In heatmap20180823 (line 21)

  % Identify which stimulus entries correspond to the disk-mask stimuli.
  datarange = 2:43;
  % !!! IMPORTANT !!! These are the Excel row numbers, not stimulus types.
  
%   close all
  
  

  % IDENTIFY DATA FOLDER
  file.folder = 'C:\Users\dehmelt\Dropbox\Documents\MATLAB\201812 Sphere Analysis\Analysis pipeline 20181217\Data A Series (A-Series)\';
  

  
  % READ STIMULUS INFORMATION
%   file.folder = 'C:\Users\fdehmelt\Dropbox\ThinkPad Dropbox\MATLAB\201808 SphereAnalysis\Sample Data\D series\'; 
  file.stimulus = 'Stimulus.xlsx';
  [~,stim.tableconvention,~] = xlsread([file.folder,file.stimulus],'C1:C1');
  stim.azimuth = xlsread([file.folder,file.stimulus],['C',num2str(datarange(1)),':C',num2str(datarange(end))]);
  stim.elevation = xlsread([file.folder,file.stimulus],['D',num2str(datarange(1)),':D',num2str(datarange(end))]);
  stim.radius = xlsread([file.folder,file.stimulus],['E',num2str(datarange(1)),':E',num2str(datarange(end))]);

  % Stimulus tables may use CW convention; default code uses CCW.
  switch stim.tableconvention{:}
    case 'azimuth (CCW)'
    case 'azimuth (CW)'
      stim.azimuth = -stim.azimuth;
    otherwise
      error(['Field C1 of Stimulus.xlsx should contain either ' ...
             'string ''azimuth (CCW)'' or string ''azimuth (CW)''.'])
  end
  
  stimcentre = [stim.azimuth, stim.elevation];
  
  
  
  % READ DATA
  % Query user to manually select the main data file. Other files have
  % standard names and are expected to be in the same folder.
  [mfilefolder,~,~] = fileparts(mfilename('fullpath'));
%   [file.result,file.folder] = uigetfile([mfilefolder,'\*.mat']);
  file.result = 'result_20180228_090646.mat';
  load([file.folder,file.result],'result')
  
  % Discard unwanted trials, based on .xlsx documenting manual assessment.
  result = discardTrial(result,file.folder); %#ok<NODEF>
  
%   % 20181217: optionally, normalise gain values by mean gain across same hemisphere
%   switch normalisation
%     case 'mean gain per hemisphere'
%       meangainposazimuth = mean([result(:,:,stim.azimuth>0,:).gain]);
%       meangainnegazimuth = mean([result(:,:,stim.azimuth<0,:).gain]);
%       result(:,:,stim.azimuth>0,:).gain = result(:,:,stim.azimuth>0,:).gain / meangainposazimuth;
%       result(:,:,stim.azimuth<0,:).gain = result(:,:,stim.azimuth<0,:).gain / meangainnegazimuth;
%   end
  
  % Pool gain data in various ways (this is a significant subfunction!).
  gain = poolGainData(result);
  
  % Select the three types of data to be plotted.
  data.left  = gain.mean.FR{1};
  data.right = gain.mean.FR{2};
%   both  = gain.mean.FER;
  data.both  = mean([data.left,data.right],2);
  
  % 20181217: optionally, normalise gain values by mean gain across same hemisphere
  hemisphere1 = datarange(1:end/2) - 1; % The -1 accounts for the Excel title row.
  hemisphere2 = datarange(end/2+1:end) - 1;
  switch normalisation
    case 'mean gain per hemisphere'
      data.left(hemisphere1)  = data.left(hemisphere1)  / mean(data.left(hemisphere1));
      data.left(hemisphere2)  = data.left(hemisphere2)  / mean(data.left(hemisphere2));
      data.right(hemisphere1) = data.right(hemisphere1) / mean(data.right(hemisphere1));
      data.right(hemisphere2) = data.right(hemisphere2) / mean(data.right(hemisphere2));
      data.both(hemisphere1)  = data.both(hemisphere1)  / mean(data.both(hemisphere1));
      data.both(hemisphere2)  = data.both(hemisphere2)  / mean(data.both(hemisphere2));
    case 'max gain per hemisphere'
      data.left(hemisphere1)  = data.left(hemisphere1)  / max(data.left(hemisphere1));
      data.left(hemisphere2)  = data.left(hemisphere2)  / max(data.left(hemisphere2));
      data.right(hemisphere1) = data.right(hemisphere1) / max(data.right(hemisphere1));
      data.right(hemisphere2) = data.right(hemisphere2) / max(data.right(hemisphere2));
      data.both(hemisphere1)  = data.both(hemisphere1)  / max(data.both(hemisphere1));
      data.both(hemisphere2)  = data.both(hemisphere2)  / max(data.both(hemisphere2));
    case 'ratio of mean gains per hemisphere'
      data.left(hemisphere1)  = data.left(hemisphere1) / ...
                                (mean(data.left(hemisphere1)) / mean(data.left(hemisphere2)));
      data.left(hemisphere2)  = data.left(hemisphere2) / ...
                                (mean(data.left(hemisphere2) / mean(data.left(hemisphere1))));
      data.right(hemisphere1) = data.right(hemisphere1) / ...
                                (mean(data.right(hemisphere1)) / mean(data.right(hemisphere2)));
      data.right(hemisphere2) = data.right(hemisphere2) / ...
                                (mean(data.right(hemisphere2)) / mean(data.right(hemisphere1)));
      data.both(hemisphere1)  = data.both(hemisphere1) / ...
                                (mean(data.both(hemisphere1)) / mean(data.both(hemisphere2)));
      data.both(hemisphere2)  = data.both(hemisphere2) / ...
                                (mean(data.both(hemisphere2)) / mean(data.both(hemisphere1)));
  end
  
  
  % CHOOSE SUBSET OF DATA TO ANALYSE, AND PROCEED TO ANALYSE IT
  choicelist = {'left','both','right'};
  for choice = 1:numel(choicelist)
    
    switch choicelist{choice}
      case 'right'
        response = data.right(datarange-1);  % -1 is offset by Excel title row 
      case 'left'
        response = data.left(datarange-1);
      case 'both'
        response = data.both(datarange-1);
      otherwise
        error(['Input argument must be one of the following strings: ' ...
               '''left'', ''right'', or ''both''.'])
    end

    predictor = stimcentre;

    % compute cartesian coordinates of sphere, and its colour data values
    [x,y,z] = sphere(resolution);
%     [x,y,z] = sphere(250);
    [azimuth,elevation,radius] = car2geo(x,y,z,'CCW');
%     predictor = [azimuth(:),elevation(:),radius(:)];
%     datafit.matrix{choice} = reshape(vonmisesfisher9param(datafit.param,predictor),size(radius));

    % set 3D fish parameters
    scale = .1;
    yaw = 180;
    pitch = 0;
    roll = 0;

    % set decorative arc parameters; compute their cartesian coordinates
    equator.base = -1:.01:1;
    equator.x = [equator.base, fliplr(equator.base)];
    equator.y = [sqrt(1-equator.base.^2), -sqrt(1-equator.base.^2)];
    equator.z = 0*ones(1,numel(equator.x));

    meridian.x = equator.x;
    meridian.y = equator.z;
    meridian.z = equator.y;

    aura.x = equator.z;
    aura.y = equator.y;
    aura.z = equator.x;

    [sample.x,sample.y,sample.z] = ...
      geo2car(stimcentre(:,1),stimcentre(:,2),ones(size(stimcentre,1),1),'CCW');
    
    
    [uniquepair,firstoccurrence,~] = unique([stim.azimuth,stim.elevation],'rows');
    % MATLAB reorders unique pairs by azimuth (increasing). This does not
    % usually match the true order in which stimuli were presented! The
    % following two lines recovers this true order, and restores it.
    [~,trueorder] = sort(firstoccurrence);
    uniquepair = uniquepair(trueorder,:);
    stim.uniquecentre.azimuth   = uniquepair(:,1);
    stim.uniquecentre.elevation = uniquepair(:,2);
    
    [uniquecentre.x,uniquecentre.y,uniquecentre.z] = ...
      geo2car(uniquepair(:,1),uniquepair(:,2),ones(size(uniquepair,1),1),'CCW');

    stim.uniqueradius = unique(stim.radius);
    stim.uniquesteradian = stim.uniqueradius*(2*pi)/360;
    stim.uniquearea = stim.uniquesteradian/(2*pi);
    
    fontsize = 14;
    
    if choice == 1
      
      panel = 1;
%       hd.location.fg = figure();
%       hd.location.fg.Position = [50 300 1200 300];
%       hd.location.fg.Color = [1 1 1];

      hd.gain.ax(1) = axes;
      hd.gain.ax(1).Position = [.025 .14 .20 .8];
      hold on
      hd.gain.ob(panel,1) = surf(x,y,z);
      hd.gain.ob(panel,1).FaceAlpha = 0*.25;
      hd.gain.ob(panel,1).FaceColor = 1*[1 1 1];
      hd.gain.ob(panel,1).EdgeColor = 'none';

      hd.gain.ob(panel,2:4) = plot3dFish(scale,yaw,pitch,roll);
      hd.gain.ob(panel,5) = plot3(equator.x,equator.y,equator.z,'k','LineWidth',2);
      hd.gain.ob(panel,6) = plot3(meridian.x,meridian.y,meridian.z,'--k');
      hd.gain.ob(panel,7) = plot3(aura.x,aura.y,aura.z,':k');
      
%       colour.centre = [1 0 0; 0 1 0; 0 0 1; 1 1 0; 1 0 1; 0 1 1];
      colour.centre = [1 .447 .741; .85 .325 .098; .929 .694 .125; ...
                       .494 .184 .556; .466 .6740 .188; .301 .745 .933];
      colour.purple = cbrewer('seq','Purples',100);
      colour.green = cbrewer('seq','Greens',100);
      colour.centre = [colour.purple(round(end*.8),:); ...
                       colour.purple(round(end*.3),:); ...
                       colour.purple(round(end*.5),:); ...
                       colour.green(round(end*.8),:); ...
                       colour.green(round(end*.3),:); ...
                       colour.green(round(end*.5),:)];
      
      for origin = 1:numel(uniquecentre.x)
        hd.gain.ob(panel,7+origin) = scatter3(1.03*uniquecentre.x(origin), ...
                                              1.03*uniquecentre.y(origin), ...
                                              1.03*uniquecentre.z(origin), ...
                                              120,'Marker','o');
        hd.gain.ob(panel,7+origin).MarkerFaceColor = colour.centre(origin,:);
        hd.gain.ob(panel,7+origin).MarkerEdgeColor = .6*[1 1 1];
      end
      hold off
%   %     hd.gain.ob(panel,8).Color = [1 1 1];
%       hd.gain.ob(panel,1).FaceAlpha = .5;
%       hd.gain.ob(panel,1).FaceColor = hd.gain.ob(panel,1).EdgeColor;
      axis square
      
      hd.gain.ax(panel).XAxis.Visible = 'off';
      hd.gain.ax(panel).YAxis.Visible = 'off';
      hd.gain.ax(panel).ZAxis.Visible = 'off';
%       hd.gain.ax(panel).Title.String = 'stimulus centres';
      
      hd.gain.ax(panel).CameraPosition = [11.5866 -8.9228 9.2809];
      hd.gain.ax(panel).CameraViewAngle = 9.25;
      
      hd.gain.ax(4) = axes;
      hd.gain.ax(4).Position = [0 0 1 1];
      hd.gain.ax(4).Color = 'none';
      hd.gain.ax(4).Visible = 'off';
      
      hd.gain.ob(4,1) = text(.02,.93,'a','Units','normalized');
      hd.gain.ob(4,2) = text(.25,.93,'b','Units','normalized');
      [hd.gain.ob(4,1:2).FontWeight] = deal('bold');
      [hd.gain.ob(4,1:2).FontSize] = deal(14);

      
    end
    input.letter = 'e';

    panel = choice+1;
    croppeddata(:,1) = response(1:7);
    croppeddata(:,2) = response(8:14);
    croppeddata(:,3) = response(15:21);
    croppeddata(:,4) = response(22:28);
    croppeddata(:,5) = response(29:35);
    croppeddata(:,6) = response(36:42);
    hd.gain.ax(panel) = axes;
    hd.gain.ax(panel).Position = [.33+(panel-2)*.22 .26 .20 .55];
    hold on
    for origin = 1:size(croppeddata,2)
      hd.gain.ob(panel,origin) = plot(stim.uniquearea,croppeddata(:,origin));
      hd.gain.ob(panel,origin).Color = colour.centre(origin,:);
      hd.gain.ob(panel,origin).LineWidth = 2;
    end
    hold off
    
    hd.gain.ax(panel).TitleFontWeight = 'normal';
    hd.gain.ax(panel).TitleFontSizeMultiplier = 1;

    hd.gain.ax(panel).XLabel.String = 'stimulus size';
    if choice == 1
      hd.gain.ax(panel).YLabel.String = 'OKR gain';
      hd.gain.ax(panel).YLabel.Units = 'normalized';
      hd.gain.ax(2).YLabel.Position = [-.2 .5 0];
    else
      hd.gain.ax(panel).YAxis.Visible = 'off';
    end
    
    switch choicelist{choice}
      case 'left'
        hd.gain.ax(panel).Title.String = 'left eye';
      case 'right'
        hd.gain.ax(panel).Title.String = 'right eye';
      case 'both'
%         hd.gain.ax(panel).Title.String = 'mean of both eyes';
        hd.gain.ax(panel).Title.String = 'mean';
    end
    
    hd.gain.ax(panel).FontSize = fontsize;
    
    if panel > 1
      hd.gain.ax(panel).XScale = 'log';
      hd.gain.ax(panel).YScale = 'lin';
      hd.gain.ax(panel).XLim = [.9*min(hd.gain.ob(panel,1).XData), ...
                                max(hd.gain.ob(panel,1).XData)];
      switch normalisation
        case 'max gain per hemisphere'
          hd.gain.ax(panel).YLim = [0, 1];
        case 'mean gain per hemisphere'
          hd.gain.ax(panel).YLim = [0, max([data.left;data.right;data.both])];
        case 'ratio of mean gains per hemisphere'
          hd.gain.ax(panel).YLim = [0, max([data.left;data.right;data.both])];
        otherwise
          hd.gain.ax(panel).YLim = [0, .5];
      end
      hd.gain.ax(panel).TickLength = [.03 .075];
      hd.gain.ax(panel).YGrid = 'on';
      hd.gain.ax(panel).Title.Units = 'normalized';
      hd.gain.ax(panel).Title.Position = [.5 1.1 0];
    end
    
  end
  
    cam.radius = 19.0526; % MATLAB automatically reverts to this values while rotating, anyway. Might as well choose it as default.
    [cam.x,cam.y,cam.z] = geo2car(cam.azimuth,cam.elevation,cam.radius,'CCW');
    hd.gain.ax(1).CameraPosition = [cam.x cam.y cam.z];
    hd.gain.ax(1).CameraTarget = [0 0 0];
    hd.gain.ax(1).CameraUpVector = [0 0 1];
%     hd.gain.ax(panel).CameraViewAngle = 10.134;
    hd.gain.ax(1).CameraViewAngle = 9;
  
  
  % Collect output arguments, unless already done (e.g., "datafit").
%   data.left = left;
%   data.right = right;
%   data.both = both;
  handle = hd;
  
end


function [handle,data,stim] = gainAnalysisFreq(varargin)
% GAINANALYSIS and all subfunctions were written by Florian Alexander 
% Dehmelt in 2018. This is version 20180927, gainAnalysisFrequency20180924.m.
% Apologies for the lack of polish (and comments) at this point.
%
% All input arguments are optional:
% 
%   Resolution    - scalar, indicating your choice of resolution for the 
%                   rendering of the spherical surface as part % of the 
%                   figures. Actual data fitting is completely unaffected.
%   CamAzimuth    - scalar, horizontal angle at which sphere is shown
%   CamElevation  - scalar, vertical angle at which sphere is shown
%   Normalisation - options: nothing, or 'mean gain per hemisphere',
%                   or 'max gain per hemisphere', 
%                   or 'ratio of mean gains per hemisphere'
%
% Output arguments are:
%
%   handle  - structure containing handles to all graphics objects
%             (figures, axes, plots, decorations)
%   data    - structure containing pre-processed data, with those fields:
%   .left   - numerical array of means of OKR gain for the left eye
%   .right  - numerical array of means of OKR gain for the right eye
%   .both   - numerical array of mean of OKR gain means across both eyes
%   datafit - structure containing the fits to data, with following fields:  % removed!
%   .centre - 2x2 numerical array of azimuths (1st row) and elevation
%             angles (2nd row) of the two individial von Mises-Fisher 
%             functions fit to data (1st column = 1st function, etc.).
%             These are NOT the peaks of the actual fit (= sum of both
%             functions)! I still have to implement that feature.
%   .value  - 36x1 numerical array containing the value of the actual fit
%             (= sum of both functions) at the locations sampled by data
%   .param  - 1x9 numerical array containing all best-fit parameters
%             (offset, amplitude1, azimuth1, elevation1, concentration1, 
%             amplitude2, azimuth2, elevation2, concentration2)
%
% The recommended default is calling "hd = gainAnalysis20180911(200);".
%
% To specify camera position before analysis, call the function as follows:
%   hd = gainAnalysis20180911(200,'CamAzimuth',-30,'CamElevation',15);
%
% To edit camera position post-hoc, adjust and execute the following lines:
%   az = 0; el = 0; % substitute your desired camera coordinates here
%   [hd.gain.ax(1:6).CameraPosition] = ...
%     deal([cosd(az)*cosd(el),sind(az)*cosd(el),sind(el)]/19.0526);
%   figure(21)
  

  % MANAGE VARIABLE INPUT
  p = inputParser;
  
  valid.resolution    = @(x) isnumeric(x) && numel(x)==1 && x>0;
  valid.camazimuth    = @(x) isnumeric(x) && numel(x)==1;
  valid.camelevation  = @(x) isnumeric(x) && numel(x)==1;
  valid.normalisation = @(x) ischar(x);
                        
  default.resolution    = 200;
  default.camazimuth    = -0;
  default.camelevation  = 45;
  default.normalisation  = '';
  
  addOptional(p, 'Resolution',    default.resolution,    valid.resolution);
  addOptional(p, 'CamAzimuth',    default.camazimuth,    valid.camazimuth);
  addOptional(p, 'CamElevation',  default.camelevation,  valid.camelevation);
  addOptional(p, 'Normalisation', default.normalisation, valid.normalisation);

  parse(p,varargin{:});
  
  resolution    = p.Results.Resolution;
  cam.azimuth   = p.Results.CamAzimuth;
  cam.elevation = p.Results.CamElevation;
  normalisation = p.Results.Normalisation;
  
  
  % GENERAL SETTINGS
  warning('off','MATLAB:interp1:UsePCHIP')
  % The line above deactivates the following cbrewer warning:
  % Warning: INTERP1(...,'CUBIC') will change in a future release. Use INTERP1(...,'PCHIP') instead. 
  % > In interp1>sanitycheckmethod (line 265)
  %   In interp1>parseinputs (line 401)
  %   In interp1 (line 80)
  %   In interpolate_cbrewer (line 31)
  %   In cbrewer (line 101)
  %   In heatmap20180823 (line 21)

  % Identify which stimulus entries correspond to the disk-mask stimuli.
  datarange = 2:43;
  % !!! IMPORTANT !!! These are the Excel row numbers, not stimulus types.
  
%   close all
  
  
  % READ DATA
  % Query user to manually select the main data file. Other files have
  % standard names and are expected to be in the same folder.
  [mfilefolder,~,~] = fileparts(mfilename('fullpath'));
%   [file.result,file.folder] = uigetfile([mfilefolder,'\*.mat']);
  file.result = 'result_20180305_124441.mat';
  file.folder = 'C:\Users\dehmelt\Dropbox\Documents\MATLAB\201812 Sphere Analysis\Analysis pipeline 20181217\Data V Series (V-Serie)\';
  load([file.folder,file.result],'result')
  
  % Discard unwanted trials, based on .xlsx documenting manual assessment.
  result = discardTrial(result,file.folder); %#ok<NODEF>
  result = zeroTrial(result,file.folder); %#ok<NODEF>
  
  % Pool gain data in various ways (this is a significant subfunction!).
  gain = poolGainData(result);
  
  % Select the three types of data to be plotted.
  data.left  = gain.mean.FR{1};
  data.right = gain.mean.FR{2};
%   both  = gain.mean.FER;
  data.both  = mean([data.left,data.right],2);
  
  % 20181217: optionally, normalise gain values by mean gain across same hemisphere
  hemisphere1 = datarange(1:end/2) - 1; % The -1 accounts for the Excel title row.
  hemisphere2 = datarange(end/2+1:end) - 1;
  switch normalisation
    case 'mean gain per hemisphere'
      data.left(hemisphere1)  = data.left(hemisphere1)  / mean(data.left(hemisphere1));
      data.left(hemisphere2)  = data.left(hemisphere2)  / mean(data.left(hemisphere2));
      data.right(hemisphere1) = data.right(hemisphere1) / mean(data.right(hemisphere1));
      data.right(hemisphere2) = data.right(hemisphere2) / mean(data.right(hemisphere2));
      data.both(hemisphere1)  = data.both(hemisphere1)  / mean(data.both(hemisphere1));
      data.both(hemisphere2)  = data.both(hemisphere2)  / mean(data.both(hemisphere2));
    case 'max gain per hemisphere'
      data.left(hemisphere1)  = data.left(hemisphere1)  / max(data.left(hemisphere1));
      data.left(hemisphere2)  = data.left(hemisphere2)  / max(data.left(hemisphere2));
      data.right(hemisphere1) = data.right(hemisphere1) / max(data.right(hemisphere1));
      data.right(hemisphere2) = data.right(hemisphere2) / max(data.right(hemisphere2));
      data.both(hemisphere1)  = data.both(hemisphere1)  / max(data.both(hemisphere1));
      data.both(hemisphere2)  = data.both(hemisphere2)  / max(data.both(hemisphere2));
    case 'ratio of mean gains per hemisphere'
      data.left(hemisphere1)  = data.left(hemisphere1) / ...
                                (mean(data.left(hemisphere1)) / mean(data.left(hemisphere2)));
      data.left(hemisphere2)  = data.left(hemisphere2) / ...
                                (mean(data.left(hemisphere2) / mean(data.left(hemisphere1))));
      data.right(hemisphere1) = data.right(hemisphere1) / ...
                                (mean(data.right(hemisphere1)) / mean(data.right(hemisphere2)));
      data.right(hemisphere2) = data.right(hemisphere2) / ...
                                (mean(data.right(hemisphere2)) / mean(data.right(hemisphere1)));
      data.both(hemisphere1)  = data.both(hemisphere1) / ...
                                (mean(data.both(hemisphere1)) / mean(data.both(hemisphere2)));
      data.both(hemisphere2)  = data.both(hemisphere2) / ...
                                (mean(data.both(hemisphere2)) / mean(data.both(hemisphere1)));
  end

  
  % READ STIMULUS INFORMATION
%   file.folder = 'C:\Users\fdehmelt\Dropbox\ThinkPad Dropbox\MATLAB\201808 SphereAnalysis\Sample Data\D series\'; 
  file.stimulus = 'Stimulus.xlsx';
  [~,stim.tableconvention,~] = xlsread([file.folder,file.stimulus],'C1:C1');
  stim.azimuth = xlsread([file.folder,file.stimulus],['C',num2str(datarange(1)),':C',num2str(datarange(end))]);
  stim.elevation = xlsread([file.folder,file.stimulus],['D',num2str(datarange(1)),':D',num2str(datarange(end))]);
  stim.solidangle = xlsread([file.folder,file.stimulus],['E',num2str(datarange(1)),':E',num2str(datarange(end))]);
  stim.spatialfreq = xlsread([file.folder,file.stimulus],['F',num2str(datarange(1)),':F',num2str(datarange(end))]);
  stim.tempfreq = xlsread([file.folder,file.stimulus],['G',num2str(datarange(1)),':G',num2str(datarange(end))]);

  % Stimulus tables may use CW convention; default code uses CCW.
  switch stim.tableconvention{:}
    case 'azimuth (CCW)'
    case 'azimuth (CW)'
      stim.azimuth = -stim.azimuth;
    otherwise
      error(['Field C1 of Stimulus.xlsx should contain either ' ...
             'string ''azimuth (CCW)'' or string ''azimuth (CW)''.'])
  end
  
  stimcentre = [stim.azimuth, stim.elevation];

  
  % CHOOSE SUBSET OF DATA TO ANALYSE, AND PROCEED TO ANALYSE IT
  choicelist = {'left','both','right'};
  for choice = 1:numel(choicelist)
    
    switch choicelist{choice}
      case 'right'
        response = data.right(datarange-1);  % -1 is offset by Excel title row 
      case 'left'
        response = data.left(datarange-1);
      case 'both'
        response = data.both(datarange-1);
      otherwise
        error(['Input argument must be one of the following strings: ' ...
               '''left'', ''right'', or ''both''.'])
    end

    predictor = stimcentre;

    % compute cartesian coordinates of sphere, and its colour data values
    [x,y,z] = sphere(resolution);
%     [x,y,z] = sphere(250);
    [azimuth,elevation,radius] = car2geo(x,y,z,'CCW');
%     predictor = [azimuth(:),elevation(:),radius(:)];
%     datafit.matrix{choice} = reshape(vonmisesfisher9param(datafit.param,predictor),size(radius));

    % set 3D fish parameters
    scale = .1;
    yaw = 180;
    pitch = 0;
    roll = 0;

    % set decorative arc parameters; compute their cartesian coordinates
    equator.base = -1:.01:1;
    equator.x = [equator.base, fliplr(equator.base)];
    equator.y = [sqrt(1-equator.base.^2), -sqrt(1-equator.base.^2)];
    equator.z = 0*ones(1,numel(equator.x));

    meridian.x = equator.x;
    meridian.y = equator.z;
    meridian.z = equator.y;

    aura.x = equator.z;
    aura.y = equator.y;
    aura.z = equator.x;

    [sample.x,sample.y,sample.z] = ...
      geo2car(stimcentre(:,1),stimcentre(:,2),ones(size(stimcentre,1),1),'CCW');
    
    
    [uniquepair,firstoccurrence,~] = unique([stim.azimuth,stim.elevation],'rows');
    % MATLAB reorders unique pairs by azimuth (increasing). This does not
    % usually match the true order in which stimuli were presented! The
    % following two lines recovers this true order, and restores it.
    [~,trueorder] = sort(firstoccurrence);
    uniquepair = uniquepair(trueorder,:);
    stim.uniquecentre.azimuth   = uniquepair(:,1);
    stim.uniquecentre.elevation = uniquepair(:,2);
    
    [uniquecentre.x,uniquecentre.y,uniquecentre.z] = ...
      geo2car(uniquepair(:,1),uniquepair(:,2),ones(size(uniquepair,1),1),'CCW');

    stim.uniquespatialfreq = unique(stim.spatialfreq);
    stim.uniquetempfreq = unique(stim.tempfreq);
    
    stim.uniquesolidangle = unique(stim.solidangle);
    stim.uniquesteradian = stim.uniquesolidangle*(2*pi)/360;
    stim.uniquearea = stim.uniquesteradian/(2*pi);
    
    fontsize = 14;
    
    if choice == 1
      
      panel = 1;
      hd.location.fg = figure();
      hd.location.fg.Position = [50 300 1200 300];
      hd.location.fg.Color = [1 1 1];

      hd.gain.ax(1) = axes;
      hd.gain.ax(1).Position = [.025 .14 .20 .8];
      hold on
      hd.gain.ob(panel,1) = surf(x,y,z);
      hd.gain.ob(panel,1).FaceAlpha = 0*.25;
      hd.gain.ob(panel,1).FaceColor = 1*[1 1 1];
      hd.gain.ob(panel,1).EdgeColor = 'none';

      hd.gain.ob(panel,2:4) = plot3dFish(scale,yaw,pitch,roll);
      hd.gain.ob(panel,5) = plot3(equator.x,equator.y,equator.z,'k','LineWidth',2);
      hd.gain.ob(panel,6) = plot3(meridian.x,meridian.y,meridian.z,'--k');
      hd.gain.ob(panel,7) = plot3(aura.x,aura.y,aura.z,':k');
      
%       colour.centre = [1 0 0; 0 1 0; 0 0 1; 1 1 0; 1 0 1; 0 1 1];
      colour.centre = [1 .447 .741; .85 .325 .098; .929 .694 .125; ...
                       .494 .184 .556; .466 .6740 .188; .301 .745 .933];
      colour.purple = cbrewer('seq','Purples',100);
      colour.green = cbrewer('seq','Greens',100);
      colour.centre = [colour.purple(round(end*.8),:); ...
                       colour.purple(round(end*.3),:); ...
                       colour.purple(round(end*.5),:); ...
                       colour.green(round(end*.8),:); ...
                       colour.green(round(end*.3),:); ...
                       colour.green(round(end*.5),:)];
      
      for origin = 1:numel(uniquecentre.x)
        hd.gain.ob(panel,7+origin) = scatter3(1.03*uniquecentre.x(origin), ...
                                              1.03*uniquecentre.y(origin), ...
                                              1.03*uniquecentre.z(origin), ...
                                              120,'Marker','o');
        hd.gain.ob(panel,7+origin).MarkerFaceColor = colour.centre(origin,:);
        hd.gain.ob(panel,7+origin).MarkerEdgeColor = .6*[1 1 1];
      end
      hold off
%   %     hd.gain.ob(panel,8).Color = [1 1 1];
%       hd.gain.ob(panel,1).FaceAlpha = .5;
%       hd.gain.ob(panel,1).FaceColor = hd.gain.ob(panel,1).EdgeColor;
      axis square
      
      hd.gain.ax(panel).XAxis.Visible = 'off';
      hd.gain.ax(panel).YAxis.Visible = 'off';
      hd.gain.ax(panel).ZAxis.Visible = 'off';
%       hd.gain.ax(panel).Title.String = 'stimulus centres';
      
      hd.gain.ax(panel).CameraPosition = [11.5866 -8.9228 9.2809];
      hd.gain.ax(panel).CameraViewAngle = 9.25;
      
      hd.gain.ax(4) = axes;
      hd.gain.ax(4).Position = [0 0 1 1];
      hd.gain.ax(4).Color = 'none';
      hd.gain.ax(4).Visible = 'off';
      
      hd.gain.ob(4,1) = text(.02,.93,'c','Units','normalized');
      hd.gain.ob(4,2) = text(.25,.93,'d','Units','normalized');
      [hd.gain.ob(4,1:2).FontWeight] = deal('bold');
      [hd.gain.ob(4,1:2).FontSize] = deal(14);

      
    end
    input.letter = 'e';

    panel = choice+1;
    croppeddata(:,1) = response(1:7);
    croppeddata(:,2) = response(8:14);
    croppeddata(:,3) = response(15:21);
    croppeddata(:,4) = response(22:28);
    croppeddata(:,5) = response(29:35);
    croppeddata(:,6) = response(36:42);
    hd.gain.ax(panel) = axes;
    hd.gain.ax(panel).Position = [.33+(panel-2)*.22 .26 .20 .55];
    hold on
    for origin = 1:size(croppeddata,2)
%       hd.gain.ob(panel,origin) = plot(stim.uniquetempfreq,croppeddata(:,origin));
      hd.gain.ob(panel,origin) = plot(stim.uniquespatialfreq,croppeddata(:,origin));
      hd.gain.ob(panel,origin).Color = colour.centre(origin,:);
      hd.gain.ob(panel,origin).LineWidth = 2;
    end
    hold off
    
    hd.gain.ax(panel).TitleFontWeight = 'normal';
    hd.gain.ax(panel).TitleFontSizeMultiplier = 1;

%     hd.gain.ax(panel).XLabel.String = 'temporal frequency';
    hd.gain.ax(panel).XLabel.String = 'spatial frequency';
    if choice == 1
      hd.gain.ax(panel).YLabel.String = 'OKR gain';
      hd.gain.ax(panel).YLabel.Units = 'normalized';
      hd.gain.ax(2).YLabel.Position = [-.2 .5 0];
    else
      hd.gain.ax(panel).YAxis.Visible = 'off';
    end
    
    switch choicelist{choice}
      case 'left'
        hd.gain.ax(panel).Title.String = 'left eye';
      case 'right'
        hd.gain.ax(panel).Title.String = 'right eye';
      case 'both'
%         hd.gain.ax(panel).Title.String = 'mean of both eyes';
        hd.gain.ax(panel).Title.String = 'mean';
    end
    
    hd.gain.ax(panel).FontSize = fontsize;
    
    if panel > 1
      hd.gain.ax(panel).XScale = 'log';
      hd.gain.ax(panel).YScale = 'lin';
      hd.gain.ax(panel).XLim = [.9*min(hd.gain.ob(panel,1).XData), ...
                                max(hd.gain.ob(panel,1).XData)];
      switch normalisation
        case 'max gain per hemisphere'
          hd.gain.ax(panel).YLim = [0, 1];
        case 'mean gain per hemisphere'
          hd.gain.ax(panel).YLim = [0, max([data.left;data.right;data.both])];
        case 'ratio of mean gains per hemisphere'
          hd.gain.ax(panel).YLim = [0, max([data.left;data.right;data.both])];
        otherwise
          hd.gain.ax(panel).YLim = [0, max([data.left;data.right;data.both])];
      end
      hd.gain.ax(panel).TickLength = [.03 .075];
      hd.gain.ax(panel).YGrid = 'on';
      hd.gain.ax(panel).Title.Units = 'normalized';
      hd.gain.ax(panel).Title.Position = [.5 1.1 0];
    end
  
  end
  
    cam.radius = 19.0526; % MATLAB automatically reverts to this values while rotating, anyway. Might as well choose it as default.
    [cam.x,cam.y,cam.z] = geo2car(cam.azimuth,cam.elevation,cam.radius,'CCW');
    hd.gain.ax(1).CameraPosition = [cam.x cam.y cam.z];
    hd.gain.ax(1).CameraTarget = [0 0 0];
    hd.gain.ax(1).CameraUpVector = [0 0 1];
%     hd.gain.ax(panel).CameraViewAngle = 10.134;
    hd.gain.ax(1).CameraViewAngle = 9;

    
  % Collect output arguments, unless already done (e.g., "datafit").
%   data.left = left;
%   data.right = right;
%   data.both = both;
  handle = hd;
  
end


function gain = poolGainData(result)
%POOLGAINDATA converts a raw result structure into plottable data by
%pooling OKR gain data in various ways, and storing those results in a new
%structure called "gain".

  % Pool data in various ways (e.g., .FR = pooled across all [F]ish and
  % all [R]epetitions, but with a separate array for each [E]ye).
  for stimtype = 1:size(result,3)

    gainpool(stimtype).FER = [result(:,:,stimtype,:).gain];

    for eye = 1:size(result,2)
      gainpool(stimtype).FR{eye} = [result(:,eye,stimtype,:).gain];
    end

    for fish = 1:size(result,1)
      gainpool(stimtype).ER{fish} = [result(fish,:,stimtype,:).gain];
    end

    for repetition = 1:size(result,4)
      gainpool(stimtype).FE{repetition} = [result(:,:,stimtype,repetition).gain];
    end

    for fish = 1:size(result,1)
      for eye = 1:size(result,2)
        gainpool(stimtype).R{fish,eye} = [result(fish,eye,stimtype,:).gain];
      end
    end
    
  end

  % Make sure that in following section, if a stimulus type is not present,
  % the array contain a NaN at that position, instead of a zero.
  nantemplate = NaN(numel(gainpool),1);

  gain.mean  .FER = nantemplate;
  gain.median.FER = nantemplate;
  gain.std   .FER = nantemplate;
  gain.sem   .FER = nantemplate;

  for eye = 1:size(result,2)
    gain.mean  .FR{eye} = nantemplate;
    gain.median.FR{eye} = nantemplate;
    gain.std   .FR{eye} = nantemplate;
    gain.sem   .FR{eye} = nantemplate;
  end

  for fish = 1:size(result,1)
    gain.mean  .ER{fish} = nantemplate;
    gain.median.ER{fish} = nantemplate;
    gain.std   .ER{fish} = nantemplate;
    gain.sem   .ER{fish} = nantemplate;
  end

  for fish = 1:size(result,1)
    for eye = 1:size(result,2)
      gain.mean  .R{fish,eye} = nantemplate;
      gain.median.R{fish,eye} = nantemplate;
      gain.std   .R{fish,eye} = nantemplate;
      gain.sem   .R{fish,eye} = nantemplate;
    end
  end

  % mean, median, stdev, sem across all pooled data, one per stimulus type
  for stimtype = 1:numel(gainpool)

    selection = gainpool(stimtype).FER;
    gain.mean  .FER(stimtype) = mean(selection);
    gain.median.FER(stimtype) = median(selection);
    gain.std   .FER(stimtype) = std(selection);
    gain.sem   .FER(stimtype) = std(selection)/sqrt(numel(selection));

    for eye = 1:size(result,2)
      selection = gainpool(stimtype).FR{eye};
      gain.mean  .FR{eye}(stimtype) = mean(selection);
      gain.median.FR{eye}(stimtype) = median(selection);
      gain.std   .FR{eye}(stimtype) = std(selection);
      gain.sem   .FR{eye}(stimtype) = std(selection)/sqrt(numel(selection));
    end

    for fish = 1:size(result,1)
      selection = gainpool(stimtype).ER{fish};
      gain.mean  .ER{fish}(stimtype) = mean(selection);
      gain.median.ER{fish}(stimtype) = median(selection);
      gain.std   .ER{fish}(stimtype) = std(selection);
      gain.sem   .ER{fish}(stimtype) = std(selection)/sqrt(numel(selection));
    end

    for fish = 1:size(result,1)
      for eye = 1:size(result,2)
        selection = gainpool(stimtype).R{fish,eye};
        gain.mean  .R{fish,eye}(stimtype) = mean(selection);
        gain.median.R{fish,eye}(stimtype) = median(selection);
        gain.std   .R{fish,eye}(stimtype) = std(selection);
        gain.sem   .R{fish,eye}(stimtype) = std(selection)/sqrt(numel(selection));
      end
    end
  end

end
  
  

function hd = fishbowlFigure(hd,cam,choicelist)
%FISHBOWLFIGURE configures an existing figure of fishbowl plots, adds decorations
%
%   HD = fishbowlFigure sets the parameters of an existing fishbowl figure,
%   including axis limits, labels, colours, axes object sizes, etc., and
%   adds additional decorations such as colorbars.
  
  cminbottomrow = min([min(min(hd.gain.ob(4,5).CData)), ...
                       min(min(hd.gain.ob(5,5).CData)), ...
                       min(min(hd.gain.ob(6,5).CData))]);
  cmaxbottomrow = max([max(max(hd.gain.ob(4,5).CData)), ...
                       max(max(hd.gain.ob(5,5).CData)), ...
                       max(max(hd.gain.ob(6,5).CData))]);
  climbottomrow = max(abs([cminbottomrow cmaxbottomrow]))*[-1 1];
  
  cmintoprow = min([min(min(hd.gain.ob(1,1).CData)), ...
                    min(min(hd.gain.ob(2,1).CData)), ...
                    min(min(hd.gain.ob(3,1).CData)), ...
                    min(min(hd.gain.ob(1,8).CData)), ...
                    min(min(hd.gain.ob(2,8).CData)), ...
                    min(min(hd.gain.ob(3,8).CData))]);
  cmaxtoprow = max([max(max(hd.gain.ob(1,1).CData)), ...
                    max(max(hd.gain.ob(2,1).CData)), ...
                    max(max(hd.gain.ob(3,1).CData)), ...
                    max(max(hd.gain.ob(1,8).CData)), ...
                    max(max(hd.gain.ob(2,8).CData)), ...
                    max(max(hd.gain.ob(3,8).CData))]);
  climtoprow = max(abs([cmintoprow cmaxtoprow]))*[-1 1];
  
  for panel = 1:3
    
    switch choicelist{panel}
      case 'left'
        string.title = 'left eye gain g_L';
      case 'right'
        string.title = 'right eye gain g_R';
      case 'both'
        string.title = 'mean = (g_L+ g_R)/2';
    end
       
    hd.gain.ax(panel).Title.String = string.title;
%     title(string.title,'Interpreter','LaTeX')
    hd.gain.ob(panel,8).MarkerFaceColor = hd.gain.ob(panel,8).MarkerEdgeColor;
    hd.gain.ob(panel,8).MarkerEdgeColor = [0 0 0];
    hd.gain.ax(panel).CLim = [0 cmaxtoprow];
%     hd.gain.ax(panel).CLim = [0 max(max(datafit.matrix{choice}))];
    hd.gain.ob(panel,1).FaceAlpha = .85;
    hd.gain.ob(panel,1).EdgeColor = 'none';
%     hd.gain.ob(panel,8).Shading = 'flat';
    shading flat
    
  end
  for panel = 4:6
   
    hd.gain.ax(panel).CLim = climbottomrow;
    hd.gain.ob(panel,5).MarkerFaceColor = hd.gain.ob(panel,5).MarkerEdgeColor;
    hd.gain.ob(panel,1).FaceColor = [1 1 1];
    hd.gain.ob(panel,1).FaceAlpha = .85;
    hd.gain.ob(panel,1).EdgeColor = 'none';

  end
  for panel = 1:6
    
    axis square
    xlabel('x')
    ylabel('y')
    zlabel('z')            
    hd.gain.ax(panel).XLim = [-1.1 1.1];
    hd.gain.ax(panel).YLim = [-1.1 1.1];
    hd.gain.ax(panel).ZLim = [-1.1 1.1];
%     hd.gain.ax(panel).CameraPosition = [12.2934, -9.0967,8.1315];
    cam.radius = 19.0526; % MATLAB automatically reverts to this values while rotating, anyway. Might as well choose it as default.
    [cam.x,cam.y,cam.z] = geo2car(cam.azimuth,cam.elevation,cam.radius,'CCW');
    hd.gain.ax(panel).CameraPosition = [cam.x cam.y cam.z];
    hd.gain.ax(panel).CameraTarget = [0 0 0];
    hd.gain.ax(panel).CameraUpVector = [0 0 1];
%     hd.gain.ax(panel).CameraViewAngle = 10.134;
    hd.gain.ax(panel).CameraViewAngle = 9;

  end
  
  hd.gain.ax(7) = axes;
  hd.gain.ax(7).Position = hd.gain.ax(1).Position - [.13 -.1 .2 .2];
  hd.gain.ax(7).CLim = hd.gain.ax(1).CLim;
  hd.gain.ob(7,1) = colorbar;
  hd.gain.ob(7,1).Label.String = 'OKR gain';
  hd.gain.ob(7,1).Label.Units = 'normalized';
  hd.gain.ob(7,1).Label.Position = [-.8 1 1] .* hd.gain.ob(7,1).Label.Position;
  
  hd.gain.ax(8) = axes;
  hd.gain.ax(8).Position = hd.gain.ax(4).Position - [.13 -.1 .2 .2];
  hd.gain.ax(8).CLim = hd.gain.ax(4).CLim;
  hd.gain.ob(8,1) = colorbar;
  hd.gain.ob(8,1).Label.String = 'fit - data';
  hd.gain.ob(8,1).Label.Units = 'normalized';
  hd.gain.ob(8,1).Label.Position = [-.8 1 1] .* hd.gain.ob(8,1).Label.Position;

  [hd.gain.ob(7,1).Label.FontSize, hd.gain.ob(7,1).FontSize, ...
   hd.gain.ob(8,1).Label.FontSize, hd.gain.ob(8,1).FontSize, ...
   hd.gain.ax.FontSize] = deal(14);
 
  [hd.gain.ax(1).Title.FontSize, ...
   hd.gain.ax(2).Title.FontSize, ...
   hd.gain.ax(3).Title.FontSize] = deal(14);
   
  [hd.gain.ax(1).Title.FontWeight, ...
   hd.gain.ax(2).Title.FontWeight, ...
   hd.gain.ax(3).Title.FontWeight] = deal('normal');

  
  [hd.gain.ax.Visible] = deal('off');
%   [hd.gain.ax.Title.Visible] = deal('on');
  set(([hd.gain.ax.Title]),'Visible','on')
  set(([hd.gain.ax.Title]),'Position',[1 1 .7] .* hd.gain.ax(1).Title.Position)
  
end


function [retained,original] = discardTrial(original,folderstring)
% DISCARDTRIAL removes data obtained from trials consider "poorly fit" etc.
%
% This function takes a "result" structure as its only input argument, and
% requires an XLSX file containing the indices of trials to be discarded.
% It then removes those bad trials, and returns a reduced structure as its
% primary output argument, "retained". For easy access, it also returns its
% original input.
%
% This function can safely be executed multiple times, as "discarded"
% trials are in fact just set to empty, so their array indices are not 
% reassigned to other trials.
%
% Written by Florian Alexander Dehmelt, Tuebingen University, in 2018.


  % Identify and load an Excel file containing the indices of all unwanted
  % trials to be discarded. This file must contain four columns of numbers
  % (from left to right: fish no., eye no., stimulus type, and repetition.
  % It may contain as many text comments as desired; these will be ignored.
  folder.badtrial = folderstring;
%   folder.badtrial = 'C:\Users\fdehmelt\Dropbox\ThinkPad Dropbox\MATLAB\201808 SphereAnalysis\Sample Data\D series\';
  file.badtrial = 'DiscardTrial.xlsx';
  badtrial = xlsread([folder.badtrial,file.badtrial]);
  
  % The "retained" structure is the same as the "original" one...
  retained = original;
  
  % ...except that unwanted trials are overwritten by empty values.
  % They thus appear the same way as non-existent trials already did.
  for trial = 1:size(badtrial,1)
    
    % Find the position of the bad trial within the structure.
    fish       = badtrial(trial,1);
    eye        = badtrial(trial,2);
    stimtype   = badtrial(trial,3) + 1; % The +1 converts index >=0 to >=1.
    repetition = badtrial(trial,4);
    
    % Overwrite all field entries with "[]".
    fieldname = fieldnames(retained);
    for field = 1:numel(fieldname)
      retained(fish,eye,stimtype,repetition).(fieldname{field}) = [];
    end
  
  end
  
end


function [altered,original] = zeroTrial(original,folderstring)
% ZEROTRIAL sets gains to zero based on visual inspection of trials.
%
% This function takes a "result" structure as its only input argument, and
% requires an XLSX file containing the indices of trials to be set to zero.
% It then adjusts those gains, and returns an altered structure as its
% primary output argument, "retained". For easy access, it also returns its
% original input.
%
% This function can safely be executed multiple times, as "altered"
% trials are in fact just set to zero, so their array indices are not 
% reassigned to other trials.
%
% Written by Florian Alexander Dehmelt, Tuebingen University, in 2018.


  % Identify and load an Excel file containing the indices of all unwanted
  % trials to be discarded. This file must contain four columns of numbers
  % (from left to right: fish no., eye no., stimulus type, and repetition.
  % It may contain as many text comments as desired; these will be ignored.
  folder.badtrial = folderstring;
%   folder.badtrial = 'C:\Users\fdehmelt\Dropbox\ThinkPad Dropbox\MATLAB\201808 SphereAnalysis\Sample Data\D series\';
  file.badtrial = 'ZeroTrial.xlsx';
  badtrial = xlsread([folder.badtrial,file.badtrial]);
  
  % The "altered" structure is the same as the "original" one...
  altered = original;
  
  % ...except that gains of visually identified trials are set to zero.
  % They thus appear the same way as non-existent trials already did.
  for trial = 1:size(badtrial,1)
    
    % Find the position of the bad trial within the structure.
    fish       = badtrial(trial,1);
    eye        = badtrial(trial,2);
    stimtype   = badtrial(trial,3) + 1; % The +1 converts index >=0 to >=1.
    repetition = badtrial(trial,4);
    
    % Overwrite the gain field entries with "0", retain all other values.
    altered(fish,eye,stimtype,repetition).gain = 0;
  
  end
  
end


function combinedvalue = vonmisesfisher9param(param,predictor)
%VONMISESFISHER9PARAM Evaluate two overlapping von Mises-Fisher distributions.
%
%   VALUE = VONMISESFISHER9PARAM computes the value of two(!) overlapping, 
%   spherical (p=3) von Mises-Fisher distributions at the chosen location.
%
%   It is formatted to match the input/output structure required by the
%   built-in non-linear regression function nlinfit.

  convention = 'CCW';
  dimension = 3;
  radius = 1;
  if size(predictor,2) == 2
    predictor(:,3) = radius*ones(size(predictor(:,1)));
  end
  [x,y,z] = geo2car(predictor(:,1),predictor(:,2),predictor(:,3),convention);
  direction = [x,y,z];
  
  numberofdistributions = 2;
  value = NaN(size(predictor,1),numberofdistributions);
  
  for k = 1:numberofdistributions
    
    offset        = param(1);
    amplitude     = param(4*k-2);
    meanazimuth   = param(4*k-1);
    meanelevation = param(4*k);
    concentration = param(4*k+1);
    
    [meanx,meany,meanz] = geo2car(meanazimuth,meanelevation,radius,convention);
    meandirection = [meanx,meany,meanz];

    bessel = concentration / ...
             (2*pi * (exp(concentration) - exp(-concentration)));

    normalisation = concentration^(dimension/2 - 1) / ...
                    ((2*pi)^(dimension/2) * bessel);
                
    value(:,k) = normalisation * exp(concentration*meandirection*direction')';
    value(:,k) = amplitude * value(:,k) + offset;
    
    % HACK to constrain values
    if abs(meanazimuth) > 180  || ...
       abs(meanelevation) > 90 || ...
       amplitude < 0           || ...
       concentration < 0
     
      value(:,k) = 1e10*ones(size(value(:,k)));
      
    end

  end
  
  combinedvalue = sum(value,2);
  
end


function [x,y,z] = geo2car(azimuth,elevation,radius,convention)
 
  switch convention
    case 'CCW'
      x = radius .* cosd(elevation).*cosd(azimuth);
      y = radius .* cosd(elevation).*sind(azimuth);
      z = radius .* sind(elevation);
    case 'CW'
      x = radius .* cosd(elevation).*cosd(azimuth);
      y = radius .* cosd(elevation).*-sind(azimuth);
      z = radius .* sind(elevation);
    otherwise
      error('Convention not supported.')
  end
  
end


function [azimuth,elevation,radius] = car2geo(x,y,z,convention)
  
  azimuth = atand(y./x) + 180*((x<0).*(y>=0) - (x<0).*(y<0));
        
  switch convention
    case 'CCW'
    case 'CW'
      azimuth = -azimuth;
    otherwise
      error('Convention not supported.')
  end
  
  radius    = sqrt(x.^2+y.^2+z.^2);
  elevation = asind(z./radius);
    
end


function [lefteyehandle,righteyehandle,bodyhandle] = ...
  plot3dFish(scale,yaw,pitch,roll)

  % This corresponds to version 20170505a, a.k.a. plot3dFish20170505a.m.

  set(gcf,'Color',[1 1 1])

  resolution = 10;
  eye.colour = .1*[1 1 1];
  mainbody.colour = .7*[1 1 1];

  eye.x = scale * (cos(-pi:pi/resolution:3*pi-pi/resolution)');
  eye.y = scale * (0.7*sin(0:pi/resolution:4*pi-pi/resolution)');
  eye.z = scale * ([.7*ones(2*resolution,1); ...
                    1*ones(2*resolution,1)]);

  N = 2*resolution;

  lefteye.vertices = [eye.x, eye.y, eye.z];
  righteye.vertices = [eye.x, -eye.y, eye.z];

  lefteye.faces = [[1:2*resolution 1]; ...
                  [1+2*resolution:4*resolution 1+2*resolution]];


  for k = 1:N

    lefteye.faces = [lefteye.faces; ...
                    [mod([k-1 k],N)+1, ...
                     mod([k k-1],N)+1+N, ...
                     mod(k-1,N)+1, ...
                     NaN(1,N-4)]];

  end

  lefteye.facevertexcdata = repmat(eye.colour,[size(lefteye.faces,1) 1]);

  righteye.faces = lefteye.faces;
  righteye.facevertexcdata = lefteye.facevertexcdata;

  lefteyehandle  = patch(lefteye);
  righteyehandle = patch(righteye);
  set([lefteyehandle,righteyehandle],'FaceColor','flat','EdgeColor','none')

  mainbody.x = scale * (-.1 + [1.0*cos(-pi:pi/resolution:pi-pi/resolution), ...
                               0.4*cos(-pi:pi/resolution:pi-pi/resolution)]');
  mainbody.y = scale * ([0.7*sin(0:pi/resolution:2*pi-pi/resolution), ...
                         0.2*sin(0:pi/resolution:2*pi-pi/resolution)]');
  mainbody.z = scale * ([1.1*ones(2*resolution,1); ...
                        -7*ones(2*resolution,1)]);

  N = 2*resolution;

  body.vertices = [mainbody.x, mainbody.y, mainbody.z];

  body.faces = [[1:2*resolution 1]; ...
                [1+2*resolution:4*resolution 1+2*resolution]];

  for k = 1:N

    body.faces = [body.faces; ...
                  [mod([k-1 k],N)+1, ...
                   mod([k k-1],N)+1+N, ...
                   mod(k-1,N)+1, ...
                   NaN(1,N-4)]];

  end

  body.facevertexcdata = repmat(mainbody.colour,[size(body.faces,1) 1]);

  bodyhandle = patch(body);
  set(bodyhandle,'FaceColor','flat','EdgeColor','none')

  rotate(lefteyehandle,[1 0 0],80)
  rotate(lefteyehandle,[0 0 1],-10)
  rotate(righteyehandle,[1 0 0],-80)
  rotate(righteyehandle,[0 0 1],10)
  rotate(bodyhandle,[0 1 0],-90)
  
  rotate(lefteyehandle,[0 0 1],yaw)
  rotate(righteyehandle,[0 0 1],yaw)
  rotate(bodyhandle,[0 0 1],yaw)
  
  rotate(lefteyehandle,[0 1 0],pitch)
  rotate(righteyehandle,[0 1 0],pitch)
  rotate(bodyhandle,[0 1 0],pitch)
  
  rotate(lefteyehandle,[1 0 0],roll)
  rotate(righteyehandle,[1 0 0],roll)
  rotate(bodyhandle,[1 0 0],roll)

end


function hd = displayStimuli(typestring)
  
warning('off','MATLAB:interp1:UsePCHIP')
% The line above deactivates the following cbrewer warning:
% Warning: INTERP1(...,'CUBIC') will change in a future release. Use INTERP1(...,'PCHIP') instead. 
% > In interp1>sanitycheckmethod (line 265)
%   In interp1>parseinputs (line 401)
%   In interp1 (line 80)
%   In interpolate_cbrewer (line 31)
%   In cbrewer (line 101)
%   In heatmap20180823 (line 21)

%   close all
%   clf
  
  switch typestring
    
    case 'disk'
      file.folder = 'C:\Users\dehmelt\Dropbox\Documents\MATLAB\201812 Sphere Analysis\Analysis pipeline 20181217\Data D Series (neue Experimente)\';
      datarange = 9:46;
  
    case 'area'
      file.folder = 'C:\Users\dehmelt\Dropbox\Documents\MATLAB\201812 Sphere Analysis\Analysis pipeline 20181217\Data A Series (A-Series)\';
      datarange = 2:43;
      datarange = 2:8;

    case 'freq'
      file.folder = 'C:\Users\dehmelt\Dropbox\Documents\MATLAB\201812 Sphere Analysis\Analysis pipeline 20181217\Data V Series (V-Serie)\';
      datarange = 2:43;
      datarange = 2;

    otherwise
      error('Argument of displayStimuli.m must be ''disk'', ''area'', or ''freq''.')
      
  end
  
  file.stimulus = 'Stimulus.xlsx';
  [~,stim.tableconvention,~] = xlsread([file.folder,file.stimulus],'C1:C1');
  stim.azimuth = xlsread([file.folder,file.stimulus],['C',num2str(datarange(1)),':C',num2str(datarange(end))]);
  stim.elevation = xlsread([file.folder,file.stimulus],['D',num2str(datarange(1)),':D',num2str(datarange(end))]);
  stim.radius = xlsread([file.folder,file.stimulus],['E',num2str(datarange(1)),':E',num2str(datarange(end))]);
  
  % compute disk boundaries
  diskcentre.geo = [stim.azimuth, stim.elevation];
  diskcentre.angle = stim.radius;
%   diskcentre.geo = [  45   20; ...
%                       30    5; ...
%                       60  -45];
%   diskcentre.angle = 40 * [ones(size(diskcentre.geo,1),1)];
  diskcentre.azim = diskcentre.geo(:,1);
  diskcentre.elev = diskcentre.geo(:,2);
  diskcentre.rads = ones(size(diskcentre.geo(:,1)));
  resolution = .001;
  numdisk = size(diskcentre.geo,1);
  for disk = 1:numdisk
    [boundary.azim{disk}, ...
     boundary.elev{disk}] = diskBoundary(diskcentre.azim(disk), ...
                            diskcentre.elev(disk), diskcentre.angle(disk), resolution);
    [boundary.x{disk}, ...
     boundary.y{disk}, ...
     boundary.z{disk}] = geo2car(boundary.azim{disk}, boundary.elev{disk}, ...
                                 ones(size(boundary.azim{disk})),'CW');
  end
  
  
  % create figure
  hd.default.fg = figure(1);
  hd.default.fg.Name = 'This is a sphere.';
  hd.default.fg.Position = [50  50 500 800];
  hd.default.fg.Color = [1 1 1];
  
  hd.default.ax(1) = axes;
  hd.default.ax(1).Position = [0 0 1 1];
  
  hold on

    % plot background sphere with shading
    hd.default.globe = displaySphere;


    % plot disk boundaries
  %   diskcolour = cbrewer('seq','Greens',numdisk*2);
    diskcolour = flipud(cbrewer('seq','Greys',numdisk*2));
  %   diskcolour = diskcolour(randperm(numdisk),:);
    croptext.xpos = [1.27 1.32 1.35 1.34 1.25 0.7 -1.58];
    croptext.ypos = [0 0 0 0 0 0 0];
    croptext.zpos = [.365 .18 .0 -.18 -.45 -.95 -.85];
    for disk = 1:numdisk
  %     plot3(boundary.x{disk},boundary.y{disk},boundary.z{disk},'-','LineWidth',3,'Color',0*[1 1 1])
  %     plot3(boundary.x{disk},boundary.y{disk},boundary.z{disk},'-','LineWidth',2,'Color',1*[1 1 1])
      plot3(boundary.x{disk},boundary.y{disk},boundary.z{disk},'-','LineWidth',1,'Color',diskcolour(disk,:))
  %     plot3(boundary.x{disk},boundary.y{disk},boundary.z{disk},'-','LineWidth',1,'Color',.2*[1 1 1])
      croptext.label(disk) = text(croptext.xpos(disk),croptext.ypos(disk),croptext.zpos(disk), ...
                                  [num2str(diskcentre.angle(disk),'%.1f'),'�'],'FontSize',12);
    end


  hold off
  
end


function globe = displaySphere
  
  [surface.x,surface.y,surface.z] = sphere(100);
  
  reference.geo = [30;20;1];  % desired azimuth, elevation, radius of maximum colour value
  reference.azim   = reference.geo(1);
  reference.elev   = reference.geo(2);
  reference.rads = ones(size(reference.geo(1)));
  [reference.x,reference.y,reference.z] = geo2car(reference.azim,reference.elev,reference.rads,'CW');
  scalarproduct = [surface.x(:),surface.y(:),surface.z(:)] * [reference.x;reference.y;reference.z];
  surface.c = reshape(scalarproduct,size(surface.x));
  surface.c = 10.^(surface.c);

  globe = surf(surface.x,surface.y,surface.z,surface.c);
  shading flat
  axis square

  greyscale = (.8:.01:.99)' * [1 1 1];  
  colormap(greyscale)
  
end


function [azimuthOut, elevationOut] = diskBoundary(azimuthIn, elevationIn, angleIn, resolutionIn)

  % The following equation describes orthodromic (or "great circle") distance as an angle:
  % arccos(sin(centre.elevation)*sin(border.elevation) + ...
  %        cos(centre.elevation)*cos(border.elevation)*cos(border.azimuth-centre.azimuth)) = angle;
  % This equation is used to compute border.azimuth below.

  centre.azimuth = azimuthIn;
  centre.elevation = elevationIn;
  border.angle = angleIn / 2; % convert solid angle ("diameter") to "radius"
  border.resolution = resolutionIn;

  intended  = -90 : border.resolution : 90;
%   limit = cosd([centre.elevation-border.angle centre.elevation+border.angle]);
%   intended = acosd(min(limit) : border.resolution : max(limit));
  % "auxiliary" elevations are explicitly added to guarantee coverage near top/bottom of circle:
  auxiliary = centre.elevation + border.angle*[-1 1];
  border.elevation = unique([intended,auxiliary]);
  border.azimuth = centre.azimuth + ...
                   acosd((cosd(border.angle) - sind(centre.elevation)*sind(border.elevation)) ./ ...
                         (cosd(centre.elevation)*cosd(border.elevation)));


  % Eliminate complex elements...
  border.azimuth(imag(border.azimuth)~=0) = NaN; % This statement sometimes fails horribly.
%   border.azimuth(imag(border.azimuth)>1e-5) = NaN; % This statement is silly, but more stable.

  % ...and compute corresponding values for the second half of the boundary.
  border.azimuth = [border.azimuth, 2*centre.azimuth-border.azimuth];
  border.elevation = [border.elevation, border.elevation];
  
  border.azimuth = mod(border.azimuth+180,360)-180;
  
  azimuthOut   = border.azimuth';
  elevationOut = border.elevation';

end


function hd = displayPattern(typestring,spatialfreq)

  %   typestring = 'freq';

  %   switch typestring
  %     
  %     case 'disk'
  %       file.folder = 'C:\Users\dehmelt\Dropbox\Documents\MATLAB\201812 Sphere Analysis\Analysis pipeline 20181217\Data D Series (neue Experimente)\';
  %       datarange = 9:46;
  %   
  %     case 'area'
  %       file.folder = 'C:\Users\dehmelt\Dropbox\Documents\MATLAB\201812 Sphere Analysis\Analysis pipeline 20181217\Data A Series (A-Series)\';
  %       datarange = 2:43;
  %       datarange = 2:8;
  % 
  %     case 'freq'
  %       file.folder = 'C:\Users\dehmelt\Dropbox\Documents\MATLAB\201812 Sphere Analysis\Analysis pipeline 20181217\Data V Series (V-Serie)\';
  %       datarange = 2:43;
  %       datarange = 2;
  % 
  %     otherwise
  %       error('Argument of displayStimuli.m must be ''disk'', ''area'', or ''freq''.')
  %       
  %   end

%   switch typestring
%     case 'area'
%       spatialfreq = 5.5 * ones(1,7);
%     case 'freq'
%       % spatialfreq = [1.5 3 5 7 9 11 20];
%       spatialfreq = logspace(0.18,1.2,7);
%     otherwise
%       error('Argument of displayStimuli.m must be ''area'' or ''freq''.')
%   end
  
  grid.colour = .3*[1 1 1];
  grid.width = 1;
  grid.height = .7;
  grid.xspace = .29;
  grid.yspace = .27 + .25;


  grid.x0 = [-grid.width-grid.xspace/2,   +grid.xspace/2, ...
             -grid.width/2*3-grid.xspace, -grid.width/2,   +grid.width/2+grid.xspace,...
             -grid.width-grid.xspace/2,   +grid.xspace/2];

  grid.y0 = [ [1 1]  * (+grid.height/2+grid.yspace), ...
             [1 1 1] * (-grid.height/2), ...
              [1 1]  * (-grid.height/2*3-grid.yspace)];


  showazimuthrange = [-180 -135];
  showazimuthfraction = abs(diff(showazimuthrange))/360;
  
  hd.pattern.fg = figure();
  hd.pattern.ax = axes();
  hold on
  dy = grid.height;
  for gridindex = 1:7
    numbar(gridindex) = ceil(grid.width*360*spatialfreq(gridindex)*showazimuthfraction);
    dx = grid.width / (360*spatialfreq(gridindex)*showazimuthfraction) / 2;
    for barindex = 1:numbar(gridindex)
      x0 = grid.x0(gridindex) + (barindex-1) * dx * 2;
      xmax = grid.x0(gridindex) + grid.width;
      y0 = grid.y0(gridindex);
      darkbar(gridindex,barindex) = patch([x0*[1 1],min(x0+dx,xmax)*[1 1]], ...
                                          [y0,y0+dy,y0+dy,y0], grid.colour);
    end
    outline(gridindex) = plot(grid.x0(gridindex)*[1 1 1 1 1] + grid.width*[0 0 1 1 0], ...
                              grid.y0(gridindex)*[1 1 1 1 1] + grid.height*[0 1 1 0 0], ...
                              'Color', grid.colour);
    textlabel(gridindex) = text(grid.x0(gridindex)+grid.width/2, ...
                                grid.y0(gridindex)+grid.height/30, ...
                                [num2str(spatialfreq(gridindex),'%.2f'),' cpd']);
    textlabel(gridindex).HorizontalAlignment = 'center';
    textlabel(gridindex).VerticalAlignment = 'top';
    textlabel(gridindex).FontSize = 12;
  end
  hold off

  hd.pattern.ax.PlotBoxAspectRatio = [grid.width, grid.height, grid.height];
  [hd.pattern.ax.XAxis.Visible, hd.pattern.ax.YAxis.Visible] = deal('off');
  hd.pattern.ax.XLim = [-1 1] * 2.2;
%   hd.pattern.ax.XLim = [0 .25] * 2.2;
  hd.pattern.ax.YLim = [-1 1] * 1.8;
  
end
