# Supplementary material for: Spherical arena reveals optokinetic response tuning to stimulus location, size, and frequency across entire visual field of larval zebrafish
Source: eLife. 2021 Jun 8;10:e63355. doi: 10.7554/eLife.63355 (PMC8233042; doi:10.7554/eLife.63355)
Supplement: Source code 1. — (A) Code to design visual stimuli, convert them to geographic coordinates, and map them onto the actual position of individual LEDs. (B) Code to numerically identify a distribution of nearly equidistant stimulus centres that is symmetric between the left and right, upper and lower, as well as front and rear hemispheres. (C) Code to read raw eye traces, identify individual stimulus phases, detect and remove saccades, compute piece-wise fits to cropped and pre-processed raw data, and return OKR gains. (D) Code to recreate the results figures from data, especially Figure 3, Figure 5, Figure 6. (E) Code to assess the significance of differences between the best fits to data for fish embedded upright or upside-down. This last set of code requires access to the raw data repository. [file elife-63355-code1.zip › SuppCode1D/figureVertical20190520.m]

clear all
close all

datafilename = 'data_handmade.xlsx';
datafoldername = 'C:\Users\dehmelt\Desktop\';
% UUB, upside-up, angle relative to body axis
% UUH, upside-up, angle relative to horizon
% UDB, upside-down, angle relative to body axis
% UDH, upside-down, angle relative to horizon
datarange.UUB = 'A7:AM67';
datarange.UDB = 'A88:AM148';
datarange.UUH = 'A9:AM69';
datarange.UDH = 'A88:AM148';

rawdata.UUB = xlsread([datafoldername,datafilename],datarange.UUB);
rawdata.UDB = xlsread([datafoldername,datafilename],datarange.UDB);
rawdata.UUH = xlsread([datafoldername,datafilename],datarange.UUH);
rawdata.UDH = xlsread([datafoldername,datafilename],datarange.UDH);
rawdata.UUB = flipud(rawdata.UUB);  % so frameindex = MATLAB index, not running backwards
rawdata.UDB = flipud(rawdata.UDB);
rawdata.UUH = flipud(rawdata.UUH);
rawdata.UDH = flipud(rawdata.UDH);
% frameindex = rawdata(1:4:end);

numfish.UUB = ceil(size(rawdata.UUB,2)/4);
numfish.UDB = ceil(size(rawdata.UDB,2)/4);
numfish.UUH = ceil(size(rawdata.UUH,2)/4);
numfish.UDH = ceil(size(rawdata.UDH,2)/4);

eyeposition.UUB(:,:,2) = rawdata.UUB(:,2:4:end);  % right eye position
eyeposition.UUB(:,:,1) = rawdata.UUB(:,3:4:end);   % left eye position
eyeposition.UDB(:,:,2) = -rawdata.UDB(:,2:4:end);  % right eye position
eyeposition.UDB(:,:,1) = -rawdata.UDB(:,3:4:end);   % left eye position
eyeposition.UUH(:,:,2) = rawdata.UUH(:,2:4:end);  % right eye position
eyeposition.UUH(:,:,1) = rawdata.UUH(:,3:4:end);   % left eye position
eyeposition.UDH(:,:,2) = -rawdata.UDH(:,2:4:end);  % right eye position
eyeposition.UDH(:,:,1) = -rawdata.UDH(:,3:4:end);   % left eye position

% mean, std, sem across frames (one value per fish and eye)
meanposition.UUB = mean(eyeposition.UUB,1,'omitnan');
meanposition.UDB = mean(eyeposition.UDB,1,'omitnan');
meanposition.UUH = mean(eyeposition.UUH,1,'omitnan');
meanposition.UDH = mean(eyeposition.UDH,1,'omitnan');
stdposition.UUB  = std(eyeposition.UUB,1,'omitnan');
stdposition.UDB  = std(eyeposition.UDB,1,'omitnan');
stdposition.UUH  = std(eyeposition.UUH,1,'omitnan');
stdposition.UDH  = std(eyeposition.UDH,1,'omitnan');
semposition.UUB  = stdposition.UUB / sqrt(numfish.UUB);
semposition.UDB  = stdposition.UDB / sqrt(numfish.UDB);
semposition.UUH  = stdposition.UUH / sqrt(numfish.UUH);
semposition.UDH  = stdposition.UDH / sqrt(numfish.UDH);

% then, take the mean, std, sem across fish (losing information on intra-fish variability)
meanmeanposition.UUB = mean(meanposition.UUB);
meanmeanposition.UDB = mean(meanposition.UDB);
meanmeanposition.UUH = mean(meanposition.UUH);
meanmeanposition.UDH = mean(meanposition.UDH);
stdmeanposition.UUB  = std(meanposition.UUB);
stdmeanposition.UDB  = std(meanposition.UDB);
stdmeanposition.UUH  = std(meanposition.UUH);
stdmeanposition.UDH  = std(meanposition.UDH);
semmeanposition.UUB  = stdmeanposition.UUB / sqrt(numfish.UUB);
semmeanposition.UDB  = stdmeanposition.UDB / sqrt(numfish.UDB);
semmeanposition.UUH  = stdmeanposition.UUH / sqrt(numfish.UUH);
semmeanposition.UDH  = stdmeanposition.UDH / sqrt(numfish.UDH);

hd.vertical.fg = figure();
hd.vertical.fg.Color = [1 1 1];
hd.vertical.fg.Name = 'Supplementary Figure: Vertical eye position (upright vs. upside-down)';

hd.vertical.ax(1,1) = axes();
hd.vertical.ax(2,1) = axes();

[hd.vertical.fg.Units, hd.vertical.ax(:,:).Units] = deal('pixels');
[hd.vertical.ax(:,:).FontSize] = deal(15);
[hd.vertical.ax(:,:).TitleFontSizeMultiplier, ...
 hd.vertical.ax(:,:).LabelFontSizeMultiplier] = deal(1);
[hd.vertical.ax(:,:).TitleFontWeight] = deal('normal');

hd.vertical.fg.Position = [50 500 900 450];
hd.vertical.ax(1,1).Position = [110 90 280 280];
hd.vertical.ax(2,1).Position = [540 90 300 280];


barxpos = [1 3.5 2 4.5];

axes(hd.vertical.ax(1,1));
hold on
hd.vertical.ba(1,1,1) = bar(barxpos(1:2), ...
                            [meanmeanposition.UUB(:,:,1);meanmeanposition.UUB(:,:,2)]');
hd.vertical.er(1,1,1) = errorbar(barxpos(1:2), ...
                                 [meanmeanposition.UUB(:,:,1);meanmeanposition.UUB(:,:,2)], ...
                                 [semmeanposition.UUB(:,:,1);semmeanposition.UUB(:,:,2)]);
hd.vertical.ba(1,1,2) = bar(barxpos(3:4), ...
                            [meanmeanposition.UDB(:,:,1);meanmeanposition.UDB(:,:,2)]');
hd.vertical.er(1,1,2) = errorbar(barxpos(3:4), ...
                                 [meanmeanposition.UDB(:,:,1);meanmeanposition.UDB(:,:,2)], ...
                                 [semmeanposition.UDB(:,:,1);semmeanposition.UDB(:,:,2)]);
hold off

axes(hd.vertical.ax(2,1));
hold on
hd.vertical.ba(2,1,1) = bar(barxpos(1:2), ...
                            [meanmeanposition.UUH(:,:,1);meanmeanposition.UUH(:,:,2)]');
hd.vertical.er(2,1,1) = errorbar(barxpos(1:2), ...
                                 [meanmeanposition.UUH(:,:,1);meanmeanposition.UUH(:,:,2)], ...
                                 [semmeanposition.UUH(:,:,1);semmeanposition.UUH(:,:,2)]);
hd.vertical.ba(2,1,2) = bar(barxpos(3:4), ...
                            [meanmeanposition.UDH(:,:,1);meanmeanposition.UDH(:,:,2)]');
hd.vertical.er(2,1,2) = errorbar(barxpos(3:4), ...
                                 [meanmeanposition.UDH(:,:,1);meanmeanposition.UDH(:,:,2)], ...
                                 [semmeanposition.UDH(:,:,1);semmeanposition.UDH(:,:,2)]);
hold off


% axes(hd.vertical.ax(1,1));
% hold on
% hd.vertical.ba(1,1,1) = bar(barxpos(1:2), ...
%                             [meanmeanposition.UUB(:,:,1);meanmeanposition.UDB(:,:,1)]');
% hd.vertical.er(1,1,1) = errorbar(barxpos(1:2), ...
%                                  [meanmeanposition.UUB(:,:,1);meanmeanposition.UDB(:,:,1)], ...
%                                  [semmeanposition.UUB(:,:,1);semmeanposition.UDB(:,:,1)]);
% hd.vertical.ba(1,1,2) = bar(barxpos(3:4), ...
%                             [meanmeanposition.UUB(:,:,2);meanmeanposition.UDB(:,:,2)]');
% hd.vertical.er(1,1,2) = errorbar(barxpos(3:4), ...
%                                  [meanmeanposition.UUB(:,:,2);meanmeanposition.UDB(:,:,2)], ...
%                                  [semmeanposition.UUB(:,:,2);semmeanposition.UDB(:,:,2)]);
% hold off
% 
% axes(hd.vertical.ax(2,1));
% hold on
% hd.vertical.ba(2,1,1) = bar(barxpos(1:2), ...
%                                  [meanmeanposition.UUH(:,:,1);meanmeanposition.UDH(:,:,1)]');
% hd.vertical.er(2,1,1) = errorbar(barxpos(1:2), ...
%                                  [meanmeanposition.UUH(:,:,1);meanmeanposition.UDH(:,:,1)], ...
%                                  [semmeanposition.UUH(:,:,1);semmeanposition.UDH(:,:,1)]);
% hd.vertical.ba(2,1,2) = bar(barxpos(3:4), ...
%                             [meanmeanposition.UUH(:,:,2);meanmeanposition.UDH(:,:,2)]');
% hd.vertical.er(2,1,2) = errorbar(barxpos(3:4), ...
%                                  [meanmeanposition.UUH(:,:,2);meanmeanposition.UDH(:,:,2)], ...
%                                  [semmeanposition.UUH(:,:,2);semmeanposition.UDH(:,:,2)]);
% hold off


[hd.vertical.er(:).LineStyle] = deal('none');
[hd.vertical.er(:).LineWidth] = deal(1.25);
[hd.vertical.er(:).Color] = deal(.1*[1 1 1]);
[hd.vertical.ba(:).BarWidth] = deal(.3);
[hd.vertical.ba(:,:,1).FaceColor] = deal([.2 .8 .4]);
[hd.vertical.ba(:,:,2).FaceColor] = deal(.7*[1 1 1]);

[hd.vertical.ax(:,1).XLim] = deal([0 5.5]);
[hd.vertical.ax(:,1).YLim] = deal([0 9]);

[hd.vertical.ax(:,1).XTick] = deal(unique(barxpos));
[hd.vertical.ax(:,1).XTickLabel] = deal({'Luu','Lud','Ruu','Rud'});

for panel = 1:2
  hd.vertical.ax(panel,1).YLabel.String = 'mean elevation  (deg)';
  hd.vertical.ax(panel,1).YLabel.Units = 'pixels';
  hd.vertical.ax(panel,1).YLabel.Position(1) = hd.vertical.ax(panel,1).YLabel.Position(1) - 15;
end

hd.vertical.ax(1,1).Title.String = {'relative to body axis','(with s.e.m.)'};
hd.vertical.ax(2,1).Title.String = {'relative to true horizon','(with s.e.m.)'};
