# Supplementary material for: Spherical arena reveals optokinetic response tuning to stimulus location, size, and frequency across entire visual field of larval zebrafish
Source: eLife. 2021 Jun 8;10:e63355. doi: 10.7554/eLife.63355 (PMC8233042; doi:10.7554/eLife.63355)
Supplement: Source code 1. — (A) Code to design visual stimuli, convert them to geographic coordinates, and map them onto the actual position of individual LEDs. (B) Code to numerically identify a distribution of nearly equidistant stimulus centres that is symmetric between the left and right, upper and lower, as well as front and rear hemispheres. (C) Code to read raw eye traces, identify individual stimulus phases, detect and remove saccades, compute piece-wise fits to cropped and pre-processed raw data, and return OKR gains. (D) Code to recreate the results figures from data, especially Figure 3, Figure 5, Figure 6. (E) Code to assess the significance of differences between the best fits to data for fish embedded upright or upside-down. This last set of code requires access to the raw data repository. [file elife-63355-code1.zip › SuppCode1D/mercatorPanelOldStimuli20190616.m]

hd.mercator.fg = figure();
hd.mercator.fg.Color = [1 1 1];
hd.mercator.Units = 'pixels';
hd.mercator.fg.Position = hd.collage.fg.Position .* [1 1 1 .35];


if variant == 3
  
  % Median eye position, pooled once, from positionAnalysis20181217.m:
  leftmedianazim =  -90 +6.2450;
  rightmedianazim = +90 -9.8760;
  leftmeanazim =  -90 +5.2455;
  rightmeanazim = +90 -9.8840;
  leftstdazim = 6.1703;
  rightstdazim = 6.5227;
  leftsemazim = 0.2472;
  rightsemazim = 0.2613;

  % Median vertical eye position, from figureVertical20190225.m:
  leftmeanelev = 3.4937;  % meanmeanposition.UUH(:,:,1);
  rightmeanelev = 4.8735; % meanmeanposition.UUH(:,:,2);
  
else
  
  leftmedianazim = NaN;
  rightmedianazim = NaN;
  leftmeanazim = NaN;
  rightmeanazim = NaN;
  leftstdazim = NaN;
  rightstdazim = NaN;
  leftsemazim = NaN;
  rightsemazim = NaN;
  leftmeanelev = NaN;
  rightmeanelev = NaN;
  
end

    
panellist = {'left eye gain','merge stimulated','right eye gain'};
for chosenpanel = 1:numel(panellist)
  
  hd.mercator.ax(1,chosenpanel) = axes();
  hd.mercator.ax(1,chosenpanel).Units = 'pixels';
  hd.mercator.ax(1,chosenpanel).Position = [325*(chosenpanel-1)+120 70 280 220];

  azimaxis = -180:360/(size(fitdata(chosenpanel).matrix,1)-1):180;
  elevaxis =  -90:180/(size(fitdata(chosenpanel).matrix,2)-1):90;
  [azimgrid,elevgrid] = meshgrid(azimaxis,elevaxis);

  switch leftparam.tableconvention{:}
    case 'azimuth (CCW)'
      azimlist = leftparam.azimuth;
    case 'azimuth (CW)'
      azimlist = -leftparam.azimuth;
  end
  elevlist = leftparam.elevation;
  radiuslist = leftparam.radius;
  switch panellist{chosenpanel}
    case 'left eye gain'
%       gainlist = diskdata(variant).left(end-37:end);
      gainlist = diskdata(variant).left(1:36);
    case 'merge stimulated'
%       gainlist = [diskdata(variant).right(end-37:end-19),diskdata(variant).left(end-18:end)];
      leftstimonly = [3 4 7 8 15 16 19 20 27 28 31 32];
      rightstimonly = [5 6 10 11 17 18 22 23 29 30 34 35];
      bothstim = [1 2 9 12 13 14 21 24 25 26 33 36];
      gainlist = NaN(numel(unique([leftstimonly,rightstimonly,bothstim])),1);
      for mergeindex = 1:numel(gainlist)
        if sum(mergeindex == leftstimonly)
          gainlist(mergeindex) = diskdata(variant).left(mergeindex);
        elseif sum(mergeindex == rightstimonly)
          gainlist(mergeindex) = diskdata(variant).right(mergeindex);
        elseif sum(mergeindex == bothstim)
          gainlist(mergeindex) = mean([diskdata(variant).right(mergeindex), ...
                                       diskdata(variant).left(mergeindex)]);
        else
          error('Invalid stimulus index...')
        end
      end
    case 'right eye gain'
%       gainlist = diskdata(variant).right(end-37:end);
      gainlist = diskdata(variant).right(1:36);
  end
  
  pcolor(azimgrid,elevgrid,fliplr(fitdata(chosenpanel).matrix))
  shading interp

  for diskindex = 1:numel(azimlist)

    chosenazim = azimlist(diskindex);
    chosenelev = elevlist(diskindex);
    chosenradius = radiuslist(diskindex);

    boundary.angle = chosenradius;
    centre.azimuth = chosenazim;
    centre.elevation = chosenelev;
    boundary.resolution = .01;
    [boundary.azimuth,boundary.elevation] = ...
      diskBoundary(centre.azimuth,centre.elevation,boundary.angle,boundary.resolution);
    hold on
%     brightlist = [[6:8,10,12:14],19+[6:8,10,12:14]];
%     brightlist = [3:4,6:7,10:12,15,18:20,22:23,27,30,32,34];
%     brightlist = [3:4,6,10,15,18:20,22:23,27,30,32,34];
    brightlist = [3,6,8,10,15,18:20,22:23,27,30,32,34];
%     brightlist = 1:43
    if sum(diskindex == brightlist)
      plot(boundary.azimuth,boundary.elevation,'-','LineWidth',1,'Color',.2*[1 1 1])    
    else
      plot(boundary.azimuth,boundary.elevation,'-','LineWidth',1,'Color',1*[1 1 1])
    end
    hold off

  end
  for diskindex = 1:numel(azimlist)

    chosenazim = azimlist(diskindex);
    chosenelev = elevlist(diskindex);
    chosengain = gainlist(diskindex);
    hold on
    if sum(diskindex == brightlist)
      text(chosenazim,chosenelev,num2str(chosengain,'%1.2f'), ...
        'HorizontalAlignment','center','VerticalAlignment','middle','FontSize',9,'Color',.1*[1 1 1])
    else
      text(chosenazim,chosenelev,num2str(chosengain,'%1.2f'), ...
        'HorizontalAlignment','center','VerticalAlignment','middle','FontSize',9,'Color',.9*[1 1 1])
     end
    hold off

  end
  hold on
  switch panellist{chosenpanel}
    case 'left eye gain'
%       scatter(leftmeanazim,leftmeanelev,20,'o','MarkerFaceColor','r','MarkerEdgeColor',.6*[1 0 0])
      patch([0 0 1 1]*hd.mercator.ax(1,1).XLim(2), hd.mercator.ax(1,1).YLim*[1 0 0 1; 0 1 1 0], ...
            [1 1 1],'FaceAlpha',.6,'EdgeColor','none')
    case 'merge stimulated'
%       scatter(leftmeanazim,leftmeanelev,20,'o','MarkerFaceColor','r','MarkerEdgeColor',.6*[1 0 0])
%       scatter(rightmeanazim,rightmeanelev,20,'o','MarkerFaceColor','r','MarkerEdgeColor',.6*[1 0 0])
      plot([0 0],hd.mercator.ax(1,1).YLim,'Color',.2*[1 1 1],'LineStyle','--','LineWidth',1)
    case 'right eye gain'
%       scatter(rightmeanazim,rightmeanelev,20,'o','MarkerFaceColor','r','MarkerEdgeColor',.6*[1 0 0])
      patch([0 0 1 1]*hd.mercator.ax(1,1).XLim(1), hd.mercator.ax(1,1).YLim*[1 0 0 1; 0 1 1 0], ...
            [1 1 1],'FaceAlpha',.6,'EdgeColor','none')
  end
  hold off

  hd.mercator.ax(1,chosenpanel).FontSize = 14;
  hd.mercator.ax(1,chosenpanel).XTick = -180:90:180;
  hd.mercator.ax(1,chosenpanel).YTick = -90:30:90;
  hd.mercator.ax(1,chosenpanel).XLim = [-180 180];
  hd.mercator.ax(1,chosenpanel).YLim = [-87 87];
%   hd.mercator.ax(1,chosenpanel).YLim = [-90 90];
  xlabel('left - azimuth (deg) - right')
  ylabel('elevation (deg)')
  hd.mercator.ax(1,chosenpanel).Title.String = panellist{chosenpanel};
  hd.mercator.ax(1,chosenpanel).Title.FontWeight = 'normal';
  hd.mercator.ax(1,chosenpanel).Title.Position(2) = ...
    hd.mercator.ax(1,chosenpanel).Title.Position(2) + 5;

  
  hd.mercator.ax(1,chosenpanel).CLim = hd.collage.ax(2,end).CLim;
  if chosenpanel > 1
    hd.mercator.ax(1,chosenpanel).YAxis.Visible = 'off';
%     hd.mercator.ax(1,chosenpanel).XTick(1) = [];
  end

end

% Display panel lettering:
hd.mercator.ax(2,1) = axes;
hd.mercator.ax(2,1).Color = 'none';
hd.mercator.ax(2,1).Position = [0 0 1 1];
hd.mercator.ax(2,1).Units = 'pixels';
hd.mercator.ax(2,1).Visible = 'off';
hold on
hd.mercator.lt(1) = text(hd.collage.ax(2,2).Position(1) - 50, ...
                        hd.mercator.ax(1,1).Position(2) + hd.mercator.ax(1,1).Position(4) + 20, ...
                        'e', 'Units', 'pixels');
hold off
[hd.mercator.lt(:).FontSize] = deal(15);
[hd.mercator.lt(:).FontWeight] = deal('bold');


[hd.mercator.ax(1,:).LabelFontSizeMultiplier, ...
 hd.mercator.ax(1,:).TitleFontSizeMultiplier] = deal(1);


% add white patch to sphere plots from main figure, too
figure(hd.collage.fg)
extent = 1;
for subpanel = [2 5]
  axes(hd.collage.ax(2,subpanel))
  hold on
  patch(extent*ones(4,1), [0 0 -1 -1]*extent, extent*[-1 1]*[1 0 0 1; 0 1 1 0], ...
            [1 1 1],'FaceAlpha',.6,'EdgeColor','none')
  patch(extent*[-1 1]*[1 0 0 1; 0 1 1 0], [0 0 -1 -1]*extent, extent*ones(4,1),...
            [1 1 1],'FaceAlpha',.6,'EdgeColor','none')
  hold off
end
for subpanel = [4 7]
  axes(hd.collage.ax(2,subpanel))
  hold on
  patch(extent*ones(4,1), [0 0 1 1]*extent, extent*[-1 1]*[1 0 0 1; 0 1 1 0], ...
            [1 1 1],'FaceAlpha',.6,'EdgeColor','none')
  patch(extent*[-1 1]*[1 0 0 1; 0 1 1 0], [0 0 1 1]*extent, extent*ones(4,1), ...
            [1 1 1],'FaceAlpha',.6,'EdgeColor','none')
  hold off
end

    

% add dashed outline around or instead of white patches
figure(hd.mercator.fg)

hd.mercator.ax(3,1) = axes();
hd.mercator.ax(3,1).Units = 'pixels';
hd.mercator.ax(3,1).Position = hd.mercator.ax(1,1).Position + [0 -2 +2 +4];
plot([.5,1,1,.5,.5],[1 1 0 0 1],'--k','LineWidth',1)
hd.mercator.ax(3,1).Color = 'none';
hd.mercator.ax(3,1).XAxis.Visible = 'off';
hd.mercator.ax(3,1).YAxis.Visible = 'off';
hd.mercator.ax(3,1).XLim = [0 1];
hd.mercator.ax(3,1).YLim = [0 1];

hd.mercator.ax(3,3) = axes();
hd.mercator.ax(3,3).Units = 'pixels';
hd.mercator.ax(3,3).Position = hd.mercator.ax(1,3).Position + [-2 -2 +4 +4];
plot([.5,1,1,.5,.5]-.5,[1 1 0 0 1],'--k','LineWidth',1)
hd.mercator.ax(3,3).Color = 'none';
hd.mercator.ax(3,3).XAxis.Visible = 'off';
hd.mercator.ax(3,3).YAxis.Visible = 'off';
hd.mercator.ax(3,3).XLim = [0 1];
hd.mercator.ax(3,3).YLim = [0 1];


function [azimuthOut, elevationOut] = diskBoundary(azimuthIn, elevationIn, angleIn, resolutionIn)

  centre.azimuth = azimuthIn;
  centre.elevation = elevationIn;
  border.angle = angleIn / 2; % convert solid angle ("diameter") to "radius"
  border.resolution = resolutionIn;

  % The following equation describes orthodromic (or "great circle") distance as an angle:
  % arccos(sin(centre.elevation)*sin(border.elevation) + ...
  %        cos(centre.elevation)*cos(border.elevation)*cos(border.azimuth-centre.azimuth)) = angle;

%   border.elevation = centre.elevation-border.angle/2 : .1 : centre.elevation+border.angle/2;
  intended  = -90 : border.resolution : 90;
%   intended  = (centre.elevation-border.angle) : border.resolution : (centre.elevation+border.angle);

%   border.elevation = unique([intended,auxiliary]);
  
%   limit = cosd([centre.elevation-border.angle centre.elevation+border.angle]);
%   intended = acosd(min(limit) : border.resolution : max(limit));

  %   % XXX Not sure why the following line leads to half of the curve segments not being computed...
%   intended = [-acosd(0:border.resolution:1),acosd(1-border.resolution:-border.resolution:0)];
  % "auxiliary" elevations are explicitly added to guarantee coverage near top/bottom of circle:
  auxiliary = centre.elevation + border.angle*[-1 1];
  % If stimulus covers the pole, remove excessive elements:
  auxiliary(auxiliary>+90) = [];
  auxiliary(auxiliary<-90) = [];
  border.elevation = unique([intended,auxiliary]);

  argument = (cosd(border.angle) - sind(centre.elevation)*sind(border.elevation)) ./ ...
             (cosd(centre.elevation)*cosd(border.elevation));
           
  argument(isinf(argument)) = NaN;   
  border.azimuth = centre.azimuth + acosd(argument);
  
%   cosd(centre.elevation)*cosd(border.elevation)
sum(argument>1)
% figure(6),hold on,plot(imag(acosd(argument))),hold off,pause(1)
  if sum(~isreal(acosd(argument)))
    display(centre.elevation')
  end

  % Eliminate complex elements...
  border.azimuth(imag(border.azimuth)~=0) = NaN; % This statement sometimes fails horribly.
%   border.azimuth(imag(border.azimuth)>1e-5) = NaN; % This statement is silly, but more stable.

  % ...and compute corresponding values for the second half of the boundary.
  border.azimuth = [border.azimuth, 2*centre.azimuth-border.azimuth];
  border.elevation = [border.elevation, border.elevation];
  
  border.azimuth = mod(border.azimuth+180,360)-180;
%   jump = diff(border.azimuth) > 10*border.resolution;
%   border.azimuth(jump)   = NaN;
%   border.elevation(jump) = NaN;

  % Eliminate unwanted horizontal lines when boundarys cross the rear meridian:
  border.azimuth(abs(diff(border.azimuth))>10) = NaN;
  
  azimuthOut   = border.azimuth;
  elevationOut = border.elevation;
%   [azimuthOut',elevationOut']

end
