# Supplementary material for: Spherical arena reveals optokinetic response tuning to stimulus location, size, and frequency across entire visual field of larval zebrafish
Source: eLife. 2021 Jun 8;10:e63355. doi: 10.7554/eLife.63355 (PMC8233042; doi:10.7554/eLife.63355)
Supplement: Source code 1. — (A) Code to design visual stimuli, convert them to geographic coordinates, and map them onto the actual position of individual LEDs. (B) Code to numerically identify a distribution of nearly equidistant stimulus centres that is symmetric between the left and right, upper and lower, as well as front and rear hemispheres. (C) Code to read raw eye traces, identify individual stimulus phases, detect and remove saccades, compute piece-wise fits to cropped and pre-processed raw data, and return OKR gains. (D) Code to recreate the results figures from data, especially Figure 3, Figure 5, Figure 6. (E) Code to assess the significance of differences between the best fits to data for fish embedded upright or upside-down. This last set of code requires access to the raw data repository. [file elife-63355-code1.zip › SuppCode1E/permutationTest20190828d.m]

% The null hypothesis is that two distinct experimental conditions have no
% effect on the location of maximum OKR gain as determined by a fit to data.
% The present test is meant to reject or not reject this null hypothesis.
% 
% florian.dehmelt@gmail.com, 25 August 2019, U Tuebingen, Germany.

function pvalue = permutationTest
  
  % Choose azimuth sign convention: 'CW' for clockwise, 'CCW' counter-clockwise
  % This has to be a global variable because nlinfit does not accept additional
  % inputs to the modelfun function handle (which nlinfit receives as input).
  global convention
  convention = 'CW';
  
  % The following is the desired number of perturbations to be conducted.
  % If you wish to quickly test the code, reduce this to 100 or less.
  numiteration = 10000;
  
  % Locate data files to be compared. By default, these paths refer to locations
  % on our CIN server. If you cannot access it, just create your own local copy
  % and update the following paths accordingly. Make sure to save both datasets
  % to separate folders (as is the case on the server), because they contain
  % identically named files (DiscardTrial.xlsx, Stimulus.xlsx, etc.).
  % Loading data directly from the server can be an order of magnitude slower
  % than loading it from a local copy - but it is also easier/safer.
  toplevel = ['\\172.25.250.112\arrenberg_data\shared\MS_SphereArena\', ...
              'Resources\ContributionFlorian\Analysis pipeline\'];
  dataset1.file = 'result_20180110_125537.mat';
  dataset1.folder = [toplevel,'Data D Series (neue Experimente)\'];
  dataset2.file = 'result_20180913_151415.mat';
  dataset2.folder = [toplevel,'Control Data Upside Down (Kontrolle ventral)\'];
  
  % Importantly, we must manually confirm which Excel rows the disk stimuli are
  % located on! For historical reasons, this changes between data sets.
  datarange1 = 8:45; % These are default Excel row numbers for disk stimuli.
  datarange2 = 2:37; % The older row numbers for disk stimuli from RM's thesis.
  
  
  % Import data from these files.
  disp('Loading raw data...')
  dataset1.structure = load([dataset1.folder,dataset1.file],'result');
  dataset2.structure = load([dataset2.folder,dataset2.file],'result');
  dataset1.result = dataset1.structure.result;
  dataset2.result = dataset2.structure.result;
  disp('Processing raw data...')
  
  % Discard unwanted trials, based on the manual assessment in DiscardTrial.xlsx.
  dataset1.result = discardTrial(dataset1.result,dataset1.folder);
  dataset2.result = discardTrial(dataset2.result,dataset2.folder);
  
%   % If applicable, also set manually identified trials from ZeroTrial.xlsx to zero.
%   dataset1.result = zeroTrial(dataset1.result,dataset1.folder);
%   dataset2.result = zeroTrial(dataset2.result,dataset2.folder);

  % Identify each label with real-world stimulus centre coordinates.
  % "datarange...+1" simply takes the Excel header row into account.
  disp('Looking up stimulus locations...')
  stimcentre1 = readStimulus(dataset1.folder,datarange1+1);
  stimcentre2 = readStimulus(dataset2.folder,datarange2+1);
  
  % Convert body-centred to world-centred coordinates.
  stimcentre2 = -stimcentre2;
  
  % If stimuli used for the two data sets were not identical, we need to
  % identify the closest possible matches between them.
  stimulusmatch = matchStimulus(stimcentre1,stimcentre2,convention);
  
  % Pool data across trials and fish (among other options). In field names such
  % as "FR" pr "FER", F refers to pooling across fish, R refers to pooling across 
  % repetitions of stimulus presentations, E across left/right eyes.
  % We will specifically be using "FEstimR" further below. Pooling across eyes 
  % means pooling the gain values of both eyes for the same stimulus - it does not
  % refer to pooling stimuli on opposite sides of the fish. "Estim" as in 
  % "FEstimR" indicates that only gains of directly stimulated eyes are pooled.
  dataset1.gain = poolGainData(dataset1.result(:,:,datarange1,:),stimcentre1,convention);
  dataset2.gain = poolGainData(dataset2.result(:,:,datarange2,:),stimcentre2,convention);
  
  % Select original data sets for the two experimental conditions to be compared.
  % These are called "real" because they were actually observed, whereas
  % subsequent permuted sets were not, and are thus called "fake" for short.
  realset1 = dataset1.gain.mean.FEstimR;
  realset2 = dataset2.gain.mean.FEstimR;
  numstim1 = numel(datarange1);
  numstim2 = numel(datarange2);
    
  % Fit von-Mises-Fisher-like functions to each original data set.
  disp('Computing fits to observed data...')
  realfit1 = bestFit(stimcentre1,realset1,convention);
  realfit2 = bestFit(stimcentre2,realset2,convention);
  disp('Parameters of the best fits to observed data are:')
  disp([realfit1;realfit2])
  disp('Confirm whether these are plausible; debug otherwise.')
  
  % Compute the actual test statistic.
  realstatistic = [mean(realfit1([2 4])), mean(realfit2([2 4]))];
  % This is the mean of the differences in elevation of the peak of the fit on
  % each side (L/R). We take their absolute value so as to be more conservative,
  % since this avoids accidentally averaging out positive/negative differences.
  
  % You may see numerous warning during fitting that matrix ranks are deficient.
  % This is indicative of an unreliable fit - but for randomised data, that is
  % of course what we would expect. I have thus included the following code to
  % suppress these warnings even before their first occurrence. Comment out 
  % these lines to re-activate individual warnings for every occurrence.
  warning('off','MATLAB:rankDeficientMatrix')
  warning('off','stats:nlinfit:ModelConstantWRTParam')
  warning('off','stats:nlinfit:IllConditionedJacobian')
  
  % Pool original data from both sets, then randomly re-order it back into two 
  % subsets. This random assignment is equivalent to a permutation of all labels.
  % Compute the test statistic obtained from each such permutation. If the two
  % original set had different numbers of labels, so will the permuted ones.
  pooledset = [realset1; realset2];
  fakestatistic = NaN(numiteration,2);
  
  try % Use parallel computing if available and properly configured.
    
    parfor k = 1
      % Do nothing. This is just to trigger an error if parfor is unavailable.
      % In this case, execution of the code will resume at "catch" below.
    end
    disp('Computing fits to permuted data using parallel nodes...')
    parfor pariteration = 1:numiteration
      disp(pariteration)
      doswap = logical(randi(2,numstim1,1)-1);
      donotswap = ~doswap;
      fakeset1 = NaN(size(realset1));
      fakeset1(donotswap) = realset1(donotswap);
      fakeset2 = realset2; % For now, at least. Is updated below.
      for k = 1:numstim1
        if doswap(k)
          randommatch = stimulusmatch(k,randi(size(stimulusmatch,2),1,1)); %#ok<PFBNS>
          fakeset1(k) = realset2(randommatch);
          fakeset2(randommatch) = realset1(k);
        end
      end
      fakefit1 = bestFit(stimcentre1,fakeset1,convention); %#ok<PFGV>
      fakefit2 = bestFit(stimcentre2,fakeset2,convention);
      fakestatistic(pariteration) = mean(fakefit2([2 4]));
    end

  catch % Otherwise, just compute each iteration serially.
    
    disp(['There was an issue with using parallel computing on your system. ', ...
          'Computing serially.'])
    for iteration = 1:numiteration
      disp(iteration)
      doswap = logical(randi(2,numstim1,1)-1);
      donotswap = ~doswap;
      fakeset1(donotswap,:) = realset1(donotswap);
      fakeset2 = realset2; % For now, at least. Is updated below.
      for k = 1:numstim1
        if doswap(k)
          randommatch = stimulusmatch(k,randi(size(stimulusmatch,2),1,1));
          fakeset1(k) = realset2(randommatch);
          fakeset2(randommatch) = realset1(k);
        end
      end
      fakefit1 = bestFit(stimcentre1,fakeset1,convention);
      fakefit2 = bestFit(stimcentre2,fakeset2,convention);
      fakestatistic(iteration,:) = [mean(fakefit1([2 4])), mean(fakefit2([2 4]))];
    end
    
  end
    
  % The p value indicates how often results would be more extreme than those
  % actually observed, under the assumption that the null hypothesis is true.
  % To assess the significance of up/down differences between experimental 
  % conditions, we are looking for two joint single-tailed events, one regarding
  % the pseudo-"upright" permuted data, and one for pseudo-"upside down". Please
  % note that coordinates here are fish-centred, so positive elevations are
  % "dorsal", not "upwards"/"away from Earth". All of this could also be
  % phrased with "...==sign(realstatistic(:,N)" instead of comparing to 0.
  regbelowequator = fakestatistic(:,1) < 0;
  regaboveequator = fakestatistic(:,1) >= 0;
  invbelowequator = fakestatistic(:,2) < 0;
  invaboveequator = fakestatistic(:,2) >= 0;
  consistentevent = regaboveequator .* invaboveequator; % H0 = both dorsal
%   consistentevent = regaboveequator .* invaboveequator + ...
%                     regbelowequator .* invbelowequator; % H0 = both same
  pvalue = 1 - sum(consistentevent)/numiteration;
  
  save('permutationResult.mat')
  
  % Clear the sole global variable as a matter of housekeeping.
  clearvars -global convention
  
end


function peaklocation = bestFit(stimcentre,dataset,convention)
    
  % Compute best fit to data.
  resolution = 100;
  [x,y,z] = sphere(resolution);
  [~,fitparam] = vonMisesFisherFit(stimcentre,dataset,x,y,z,convention);
  
  % Collect relevant output. Indices correspond to those of "initialparam".
  leftazimuth    = fitparam(3);
  leftelevation  = fitparam(4);
  rightazimuth   = fitparam(7);
  rightelevation = fitparam(8);
  
  peaklocation = [leftazimuth,leftelevation,rightazimuth,rightelevation];
  
end


function [fitresult,fitparam] = vonMisesFisherFit(stimcentre,response,x,y,z,convention)

  predictor = stimcentre;

  % Initialise fit parameters.
  offset = 0;
  amplitude(1) = 1;
  amplitude(2) = 1;
  meanazimuth(1)   =  70;
  meanelevation(1) =   0;
  meanazimuth(2)   = -70;
  meanelevation(2) =   0;
  concentration(1) = 2.5;
  concentration(2) = 2.5;
  
  if strcmp(convention,'CW')
    meanazimuth = -meanazimuth;
  end

  initialparam = [offset,        ...
                  amplitude(1),     ...
                  meanazimuth(1),   ...
                  meanelevation(1), ...
                  concentration(1), ...
                  amplitude(2),     ...
                  meanazimuth(2),   ...
                  meanelevation(2), ...
                  concentration(2)];

  % Fit.
  option.MaxIter = 1e4;
  datafit.param = nlinfit(predictor,response,@vonmisesfisher9param,initialparam,option);
  datafit.value = vonmisesfisher9param(datafit.param,predictor);

  % Identify centres.
  azimuth(1)   = datafit.param(3);
  elevation(1) = datafit.param(4);
  azimuth(2)   = datafit.param(7);
  elevation(2) = datafit.param(8);
  
  for side = 1:2

    uniqueazimuth(side)    = mod(azimuth(side)+180,360) - 180; %#ok<AGROW>
    uniqueelevation(side)  = mod(elevation(side)+90,180) - 90; %#ok<AGROW>
    datafit.centre(:,side) = [uniqueazimuth(side), uniqueelevation(side)];

  end

  % Compute geographic coordinates of sphere, and its colour data values.
  [azimuth,elevation,radius] = car2geo(x,y,z,convention);
  predictor = [azimuth(:),elevation(:),radius(:)];
  fitresult = reshape(vonmisesfisher9param(datafit.param,predictor),size(radius));
  fitparam = datafit.param;

end


function combinedvalue = vonmisesfisher9param(param,predictor)
%VONMISESFISHER9PARAM Evaluate two overlapping von Mises-Fisher distributions.
%
%   This function is designed in such a way as to be usable as an input argument
%   to the built-in solver nlinfit. Modify it at your own risk! :)
%
%   VALUE = VONMISESFISHER9PARAM computes the value of two(!) overlapping, 
%   spherical (p=3) von Mises-Fisher distributions at the chosen location.
%
%   It is formatted to match the input/output structure required by the
%   built-in non-linear regression function nlinfit.

  global convention

  dimension = 3;
  radius = 1;
  if size(predictor,2) == 2
    predictor(:,3) = radius*ones(size(predictor(:,1)));
  end
  [x,y,z] = geo2car(predictor(:,1),predictor(:,2),predictor(:,3),convention);
  direction = [x,y,z];
  
  numberofdistributions = 2;
  value = NaN(size(predictor,1),numberofdistributions);
  
  for k = 1:numberofdistributions
    
    offset        = param(1);
    amplitude     = param(4*k-2);
    meanazimuth   = param(4*k-1);
    meanelevation = param(4*k);
    concentration = param(4*k+1);
    
    [meanx,meany,meanz] = geo2car(meanazimuth,meanelevation,radius,convention);
    meandirection = [meanx,meany,meanz];

    bessel = concentration / ...
             (2*pi * (exp(concentration) - exp(-concentration)));

    normalisation = concentration^(dimension/2 - 1) / ...
                    ((2*pi)^(dimension/2) * bessel);
                
    value(:,k) = normalisation * exp(concentration*meandirection*direction')';
    value(:,k) = amplitude * value(:,k) + offset;
    
    % Artificially constrain values to improves convergence.
    if abs(meanazimuth) > 180  || ...
       abs(meanelevation) > 90 || ...
       amplitude < 0           || ...
       concentration < 0
     
      value(:,k) = 1e10*ones(size(value(:,k)));
      
    end

  end
  
  combinedvalue = sum(value,2);
  
end


function [x,y,z] = geo2car(azimuth,elevation,radius,convention)
 
  switch convention
    case 'CCW'
      x = radius .* cosd(elevation).*cosd(azimuth);
      y = radius .* cosd(elevation).*sind(azimuth);
      z = radius .* sind(elevation);
    case 'CW'
      x = radius .* cosd(elevation).*cosd(azimuth);
      y = radius .* cosd(elevation).*-sind(azimuth);
      z = radius .* sind(elevation);
    otherwise
      error('Convention not supported.')
  end
  
end


function [azimuth,elevation,radius] = car2geo(x,y,z,convention)
  
  azimuth = atand(y./x) + 180*((x<0).*(y>=0) - (x<0).*(y<0));
        
  switch convention
    case 'CCW'
    case 'CW'
      azimuth = -azimuth;
    otherwise
      error('Convention not supported.')
  end
  
  radius    = sqrt(x.^2+y.^2+z.^2);
  elevation = asind(z./radius);
    
end


function gain = poolGainData(result,varargin)
%POOLGAINDATA converts a raw result structure into plottable data by
%pooling OKR gain data in various ways, and storing those results in a new
%structure called "gain".

  % Pool data in various ways (e.g., .FR = pooled across all [F]ish and
  % all [R]epetitions, but with a separate array for each [E]ye).
  for stimtype = 1:size(result,3)

    gainpool(stimtype).FER = [result(:,:,stimtype,:).gain];

    for eye = 1:size(result,2)
      gainpool(stimtype).FR{eye} = [result(:,eye,stimtype,:).gain];
    end

    for fish = 1:size(result,1)
      gainpool(stimtype).ER{fish} = [result(fish,:,stimtype,:).gain];
    end

    for repetition = 1:size(result,4)
      gainpool(stimtype).FE{repetition} = [result(:,:,stimtype,repetition).gain];
    end

    for fish = 1:size(result,1)
      for eye = 1:size(result,2)
        gainpool(stimtype).R{fish,eye} = [result(fish,eye,stimtype,:).gain];
      end
    end

    
    % The following code pools data across fish and repetitions, and from the
    % directly stimulated eye for each stimulus; data from the non-stimulated eye
    % are discarded.
    if ~isempty(varargin)
      stimcentre = varargin{1};
      convention = varargin{2};
    end

    switch convention
      case 'CCW'
        if stimcentre(stimtype,1) > 0
          stimulatedeye = 1; % 1 = left eye, 2 = right eye
        elseif stimcentre(stimtype,1) < 0
          stimulatedeye = 2;
        else
          stimulatedeye = []; % for stimuli along the prime meridian
        end
      case 'CW'
        if stimcentre(stimtype,1) < 0
          stimulatedeye = 1; % 1 = left eye, 2 = right eye
        elseif stimcentre(stimtype,1) > 0
          stimulatedeye = 2;
        else
          stimulatedeye = []; % for stimuli along the prime meridian
        end      
    end
  
    gainpool(stimtype).FEstimR = [result(:,stimulatedeye,stimtype,:).gain];
    % Generally, the right hand side of the statement above will contain but a
    % scalar. Only for stimuli along the prime meridian will there be a
    % two-element vector, in which case we will take the mean of both elements.
    
  end

  
  % Make sure that in following section, if a stimulus type is not present,
  % the array contain a NaN at that position, instead of a zero.
  nantemplate = NaN(numel(gainpool),1);

  gain.mean  .FER = nantemplate;
  gain.median.FER = nantemplate;
  gain.std   .FER = nantemplate;
  gain.sem   .FER = nantemplate;

  for eye = 1:size(result,2)
    gain.mean  .FR{eye} = nantemplate;
    gain.median.FR{eye} = nantemplate;
    gain.std   .FR{eye} = nantemplate;
    gain.sem   .FR{eye} = nantemplate;
  end

  for fish = 1:size(result,1)
    gain.mean  .ER{fish} = nantemplate;
    gain.median.ER{fish} = nantemplate;
    gain.std   .ER{fish} = nantemplate;
    gain.sem   .ER{fish} = nantemplate;
  end

  for fish = 1:size(result,1)
    for eye = 1:size(result,2)
      gain.mean  .R{fish,eye} = nantemplate;
      gain.median.R{fish,eye} = nantemplate;
      gain.std   .R{fish,eye} = nantemplate;
      gain.sem   .R{fish,eye} = nantemplate;
    end
  end
  
  gain.mean  .FEstimR = nantemplate;
  gain.median.FEstimR = nantemplate;
  gain.std   .FEstimR = nantemplate;
  gain.sem   .FEstimR = nantemplate;


  % mean, median, stdev, sem across all pooled data, one per stimulus type
  for stimtype = 1:numel(gainpool)

    selection = gainpool(stimtype).FER;
    gain.mean  .FER(stimtype) = mean(selection);
    gain.median.FER(stimtype) = median(selection);
    gain.std   .FER(stimtype) = std(selection);
    gain.sem   .FER(stimtype) = std(selection)/sqrt(numel(selection));

    for eye = 1:size(result,2)
      selection = gainpool(stimtype).FR{eye};
      gain.mean  .FR{eye}(stimtype) = mean(selection);
      gain.median.FR{eye}(stimtype) = median(selection);
      gain.std   .FR{eye}(stimtype) = std(selection);
      gain.sem   .FR{eye}(stimtype) = std(selection)/sqrt(numel(selection));
    end

    for fish = 1:size(result,1)
      selection = gainpool(stimtype).ER{fish};
      gain.mean  .ER{fish}(stimtype) = mean(selection);
      gain.median.ER{fish}(stimtype) = median(selection);
      gain.std   .ER{fish}(stimtype) = std(selection);
      gain.sem   .ER{fish}(stimtype) = std(selection)/sqrt(numel(selection));
    end

    for fish = 1:size(result,1)
      for eye = 1:size(result,2)
        selection = gainpool(stimtype).R{fish,eye};
        gain.mean  .R{fish,eye}(stimtype) = mean(selection);
        gain.median.R{fish,eye}(stimtype) = median(selection);
        gain.std   .R{fish,eye}(stimtype) = std(selection);
        gain.sem   .R{fish,eye}(stimtype) = std(selection)/sqrt(numel(selection));
      end
    end
    
    selection = gainpool(stimtype).FEstimR;
    gain.mean  .FEstimR(stimtype) = mean(selection);
    gain.median.FEstimR(stimtype) = median(selection);
    gain.std   .FEstimR(stimtype) = std(selection);
    gain.sem   .FEstimR(stimtype) = std(selection)/sqrt(numel(selection));
    
  end

end


function [retained,original] = discardTrial(original,folderstring)
% DISCARDTRIAL removes data obtained from trials consider "poorly fit" etc.
%
% This function takes a "result" structure as its only input argument, and
% requires an XLSX file containing the indices of trials to be discarded.
% It then removes those bad trials, and returns a reduced structure as its
% primary output argument, "retained". For easy access, it also returns its
% original input.
%
% This function can safely be executed multiple times, as "discarded"
% trials are in fact just set to empty, so their array indices are not 
% reassigned to other trials.
%
% Written by Florian Alexander Dehmelt, Tuebingen University, in 2018.


  % Identify and load an Excel file containing the indices of all unwanted
  % trials to be discarded. This file must contain four columns of numbers
  % (from left to right: fish no., eye no., stimulus type, and repetition.
  % It may contain as many text comments as desired; these will be ignored.
  folder.badtrial = folderstring;
%   folder.badtrial = 'C:\Users\fdehmelt\Dropbox\ThinkPad Dropbox\MATLAB\201808 SphereAnalysis\Sample Data\D series\';
  regularset.badtrial = 'DiscardTrial.xlsx';
  badtrial = xlsread([folder.badtrial,regularset.badtrial]);
  
  % The "retained" structure is the same as the "original" one...
  retained = original;
  
  % ...except that unwanted trials are overwritten by empty values.
  % They thus appear the same way as non-existent trials already did.
  for trial = 1:size(badtrial,1)
    
    % Find the position of the bad trial within the structure.
    fish       = badtrial(trial,1);
    eye        = badtrial(trial,2);
    stimtype   = badtrial(trial,3) + 1; % The +1 converts index >=0 to >=1.
    repetition = badtrial(trial,4);
    
    % Overwrite all field entries with "[]".
    fieldname = fieldnames(retained);
    for field = 1:numel(fieldname)
      retained(fish,eye,stimtype,repetition).(fieldname{field}) = [];
    end
  
  end
  
end


function [altered,original] = zeroTrial(original,folderstring)
% ZEROTRIAL sets gains to zero based on visual inspection of trials.
%
% This function takes a "result" structure as its only input argument, and
% requires an XLSX file containing the indices of trials to be set to zero.
% It then adjusts those gains, and returns an altered structure as its
% primary output argument, "retained". For easy access, it also returns its
% original input.
%
% This function can safely be executed multiple times, as "altered"
% trials are in fact just set to zero, so their array indices are not 
% reassigned to other trials.
%
% Written by Florian Alexander Dehmelt, Tuebingen University, in 2018.


  % Identify and load an Excel file containing the indices of all unwanted
  % trials to be discarded. This file must contain four columns of numbers
  % (from left to right: fish no., eye no., stimulus type, and repetition.
  % It may contain as many text comments as desired; these will be ignored.
  folder.badtrial = folderstring;
%   folder.badtrial = 'C:\Users\fdehmelt\Dropbox\ThinkPad Dropbox\MATLAB\201808 SphereAnalysis\Sample Data\D series\';
  regularset.badtrial = 'ZeroTrial.xlsx';
  badtrial = xlsread([folder.badtrial,regularset.badtrial]);
  
  % The "altered" structure is the same as the "original" one...
  altered = original;
  
  % ...except that gains of visually identified trials are set to zero.
  % They thus appear the same way as non-existent trials already did.
  for trial = 1:size(badtrial,1)
    
    % Find the position of the bad trial within the structure.
    fish       = badtrial(trial,1);
    eye        = badtrial(trial,2);
    stimtype   = badtrial(trial,3) + 1; % The +1 converts index >=0 to >=1.
    repetition = badtrial(trial,4);
    
    % Overwrite the gain field entries with "0", retain all other values.
    altered(fish,eye,stimtype,repetition).gain = 0;
  
  end
  
end


function stimcentre = readStimulus(datafolder,datarange)

  stimulus = 'Stimulus.xlsx';
  [~,tableconvention,~] = xlsread([datafolder,stimulus],'C1:C1');
  azimuth = xlsread([datafolder,stimulus],['C',num2str(datarange(1)),':C',num2str(datarange(end))]);
  elevation = xlsread([datafolder,stimulus],['D',num2str(datarange(1)),':D',num2str(datarange(end))]);

  % Stimulus tables may use CW convention; default code uses CCW.
  switch tableconvention{:}
    case 'azimuth (CCW)'
    case 'azimuth (CW)'
      azimuth = -azimuth;
    otherwise
      error(['Field C1 of Stimulus.xlsx should contain either ' ...
             'string ''azimuth (CCW)'' or string ''azimuth (CW)''.'])
  end

  stimcentre = [azimuth,elevation];

end


function [possiblematch1,possiblematch2] = matchStimulus(stimcentre1,stimcentre2,convention)

  numcandidate = 3; % How many nearest neighbours to list as alternatives.

  numstim1 = size(stimcentre1,1);
  numstim2 = size(stimcentre2,1);

  newazimuth = stimcentre1(:,1);
  newelevation = stimcentre1(:,2);
  newradius = ones(size(newazimuth));
  [x1,y1,z1] = geo2car(newazimuth,newelevation,newradius,convention);
  oldazimuth = stimcentre2(:,1);
  oldelevation = stimcentre2(:,2);
  oldradius = ones(size(oldazimuth));
  [x2,y2,z2] = geo2car(oldazimuth,oldelevation,oldradius,convention);

  euclidean = NaN(numstim1,numstim2);
  for newstimtype = 1:numstim1
    for oldstimtype = 1:numstim2

      % Nearest neighbours by angle are the same as nearest neighbours by
      % Euclidean distance, so choose the latter for robustness.
      euclidean(newstimtype,oldstimtype) = ...
        sqrt(sum([x1(newstimtype)-x2(oldstimtype), ...
                  y1(newstimtype)-y2(oldstimtype), ...
                  z1(newstimtype)-z2(oldstimtype)].^2));

    end
  end

  [~,candidate1] = sort(euclidean,2);
  [~,candidate2] = sort(euclidean,1);
  possiblematch1 = candidate1(:,1:numcandidate);
  possiblematch2 = candidate2(:,1:numcandidate);

end
